# Supplementary material for: Homology and Modular Evolution of CATCHR at the Origin of the Eukaryotic Endomembrane System
Source: Genome Biol Evol. 2021 Jun 1;13(7):evab125. doi: 10.1093/gbe/evab125 (PMC8290106; doi:10.1093/gbe/evab125)
Supplement: evab125_Supplementary_Data [file evab125_supplementary_data.zip]

Archive with 4 entries (4 files):
- CATCHR_full_SuppInfo.pdf
- CATCHR_Table1_orthology.xlsx
- CATCHR_Table2_PDBstructure.xlsx
- data_CATCHR.zip
