# Supplementary material for: Homology and Modular Evolution of CATCHR at the Origin of the Eukaryotic Endomembrane System
Source: Genome Biol Evol. 2021 Jun 1;13(7):evab125. doi: 10.1093/gbe/evab125 (PMC8290106; doi:10.1093/gbe/evab125)
Supplement: evab125_Supplementary_Data [file evab125_supplementary_data.zip › CATCHR_Table1_orthology.xlsx]

## Sheet: Reciprocal searches
Reciprocal searches of HMM made from sequences of H. sapiens, S.cerevisaie, A.thaliana
		GARP				COG1-4				COG5-8				CorEx1				CorEx2				DSL1
Taxonomic Group	ORG	VPS51	VPS52	VPS53	VPS54	COG1	COG2	COG3	COG4	COG5	COG6	COG7	COG8	SEC3	SEC5	SEC6	SEC8	EXO70	SEC10	EXO84	SEC15	TIP20	DSL1	SEC20	SEC39		Organisms’ names		VPS51	VPS52	VPS53	VPS54	COG1	COG2	COG3	COG4	COG5	COG6	COG7	COG8	SEC3	SEC5	SEC6	SEC8	EXO70	SEC10	SEC15	EXO84	TIP20
Apicomplexa	TOXGV	1	1	1	1	0	1	1	1	1	1	1	1	0	0	0	0	0	0	0	0	0	1	1*	0		Apicomplexa___Toxoplasma_gondii_VEG	TOXGV	tr|B6KR65|B6KR65_TOXGV	tr|A0A125YFA9|A0A125YFA9_TOXGV	tr|B9QHL6|B9QHL6_TOXGV	tr|V5AZJ8|V5AZJ8_TOXGV		tr|A0A125YM40|A0A125YM40_TOXGV	tr|B6KRD0|B6KRD0_TOXGV	tr|V4YVZ3|V4YVZ3_TOXGV	tr|A0A125YRR0|A0A125YRR0_TOXGV	tr|V4ZJ50|V4ZJ50_TOXGV	tr|A0A125YRU6|A0A125YRU6_TOXGV	tr|V4ZGG9|V4ZGG9_TOXGV
	PLAF7	1	1	1	0	0	1	0	1	0	1	0	0	0	0	0	0	0	0	0	0	0	0	1	0		Apicomplexa___Plasmodium_falciparum_3D7	PLAF7	tr|Q8I2A9|Q8I2A9_PLAF7	tr|Q8IE79|Q8IE79_PLAF7	tr|Q8IBI7|Q8IBI7_PLAF7			tr|Q8II59|Q8II59_PLAF7		tr|C6KSZ9|C6KSZ9_PLAF7		tr|Q8IKI7|Q8IKI7_PLAF7
	THEAN	1	1	1	0	0	1	0	1	1	0	0	0	0	0	0	0	0	0	0	0	0	0	0	0		Apicomplexa___Theileria_annulata	THEAN	tr|Q4UBT3|Q4UBT3_THEAN	tr|Q4UB96|Q4UB96_THEAN	tr|Q4UIJ5|Q4UIJ5_THEAN			tr|Q4UGM5|Q4UGM5_THEAN		tr|Q4UHD5|Q4UHD5_THEAN	tr|Q4UG47|Q4UG47_THEAN
	BABBO	1	1	1	0	0	1	1*	1	1*	1*	0	0	0	0	0	0	0	0	0	0	1	0	0	0		Apicomplexa___Babesia_bovis	BABBO	tr|A7AVE9|A7AVE9_BABBO	tr|A7AMD8|A7AMD8_BABBO	tr|A7AQ82|A7AQ82_BABBO			tr|A7AQK1|A7AQK1_BABBO	tr|A7ARC0|A7ARC0_BABBO	tr|A7ASS8|A7ASS8_BABBO	tr|A7AV40|A7AV40_BABBO	tr|A7AT65|A7AT65_BABBO											tr|A7AWM1|A7AWM1_BABBO
	CRYPI	1*	1	1	1	0	0	1*	1	1*	1@	1*	1*	0	0	0	0	0	0	0	0	0	1	1	0		Apicomplexa___Cryptosporidium_parvum_Iowa_II	CRYPI	tr|Q5CPU5|Q5CPU5_CRYPI	tr|Q5CQX4|Q5CQX4_CRYPI	tr|Q5CQT4|Q5CQT4_CRYPI	tr|Q5CWS2|Q5CWS2_CRYPI			tr|Q5CUF1|Q5CUF1_CRYPI	tr|Q5CY42|Q5CY42_CRYPI	tr|Q5CRZ5|Q5CRZ5_CRYPI		tr|Q5CWP7|Q5CWP7_CRYPI	tr|Q5CTS8|Q5CTS8_CRYPI
Discoba	LEIMA	1	2	1	1	1	1	1	1	1	1	1	1	1	1	1	1	1	1	0	1	0	0	1p	0		Euglenozoa___Leishmania_major	LEIMA	tr|Q4QCI2|Q4QCI2_LEIMA	tr|Q4Q9F6|Q4Q9F6_LEIMA;tr|Q4Q2S9|Q4Q2S9_LEIMA	tr|Q4QDE0|Q4QDE0_LEIMA	tr|Q4Q0D9|Q4Q0D9_LEIMA	tr|E9AC89|E9AC89_LEIMA	tr|Q4Q0F6|Q4Q0F6_LEIMA	tr|Q4Q1Q1|Q4Q1Q1_LEIMA	tr|Q4QJE2|Q4QJE2_LEIMA	tr|Q4Q4V3|Q4Q4V3_LEIMA	tr|Q4Q3H1|Q4Q3H1_LEIMA	tr|Q4Q946|Q4Q946_LEIMA	tr|Q4Q7X2|Q4Q7X2_LEIMA	tr|Q4QI54|Q4QI54_LEIMA	tr|Q4QFW2|Q4QFW2_LEIMA	tr|E9AD78|E9AD78_LEIMA	tr|Q4QC41|Q4QC41_LEIMA	tr|E9AFY5|E9AFY5_LEIMA	tr|Q4QBA0|Q4QBA0_LEIMA	tr|Q4QH64|Q4QH64_LEIMA
	TRYB2	1	1	1	1	1	1	1	1	1	1	2	1	2	1	1	1	1#	1	1#	1	0	0	1	0		Euglenozoa___Trypanosoma_brucei_brucei_TREU927	TRYB2	tr|Q38C30|Q38C30_TRYB2	tr|Q57WP2|Q57WP2_TRYB2	tr|Q387V9|Q387V9_TRYB2	tr|Q38AB2|Q38AB2_TRYB2	tr|Q586L0|Q586L0_TRYB2	tr|Q383M1|Q383M1_TRYB2	tr|Q38AZ0|Q38AZ0_TRYB2	tr|D6XJQ7|D6XJQ7_TRYB2	tr|Q381A1|Q381A1_TRYB2	tr|Q38BW6|Q38BW6_TRYB2	tr|Q57U15|Q57U15_TRYB2;tr|Q57U09|Q57U09_TRYB2	tr|Q383F8|Q383F8_TRYB2	tr|Q57ZX4|Q57ZX4_TRYB2;tr|Q38CC8|Q38CC8_TRYB2	tr|Q57X65|Q57X65_TRYB2	tr|Q386Z3|Q386Z3_TRYB2	tr|Q38CI3|Q38CI3_TRYB2		tr|Q57XD1|Q57XD1_TRYB2	tr|Q384V9|Q384V9_TRYB2
	BODSA	1	2	1	2	0	1	1	1	1	2	1	1	1	1	1	2	1	1	0	1	0	0	1	0		Euglenozoa___Bodo_saltans	BODSA	tr|A0A0S4IYD1|A0A0S4IYD1_BODSA	tr|A0A0S4JNN4|A0A0S4JNN4_BODSA;tr|A0A0S4JX74|A0A0S4JX74_BODSA	tr|A0A0S4J071|A0A0S4J071_BODSA	tr|A0A0S4KHU7|A0A0S4KHU7_BODSA;tr|A0A0S4JW41|A0A0S4JW41_BODSA		tr|A0A0S4KJK4|A0A0S4KJK4_BODSA	tr|A0A0S4J053|A0A0S4J053_BODSA	tr|A0A0S4IPR3|A0A0S4IPR3_BODSA	tr|A0A0S4JUU7|A0A0S4JUU7_BODSA	tr|A0A0S4KIU4|A0A0S4KIU4_BODSA;tr|A0A0S4KHN8|A0A0S4KHN8_BODSA	tr|A0A0S4KLS7|A0A0S4KLS7_BODSA	tr|A0A0S4IRC0|A0A0S4IRC0_BODSA	tr|A0A0S4IPA7|A0A0S4IPA7_BODSA	tr|A0A0S4IW59|A0A0S4IW59_BODSA	tr|A0A0S4JGX2|A0A0S4JGX2_BODSA	tr|A0A0S4JPF1|A0A0S4JPF1_BODSA;tr|A0A0S4JL47|A0A0S4JL47_BODSA	tr|A0A0S4JQA4|A0A0S4JQA4_BODSA	tr|A0A0S4IRR2|A0A0S4IRR2_BODSA	tr|A0A0S4JSF8|A0A0S4JSF8_BODSA
	NAEGR	1	1	2	3	1	1	1	1	1	0	0	0	1	2	1	2	1	1	2	1	0	1	0	0		Heterolobosa___Naegleria_gruberi	NAEGR	tr|D2VF11|D2VF11_NAEGR	tr|D2VVI3|D2VVI3_NAEGR	tr|D2W175|D2W175_NAEGR;tr|D2UZ49|D2UZ49_NAEGR	tr|D2V0Z3|D2V0Z3_NAEGR;tr|D2UXY6|D2UXY6_NAEGR;tr|D2VPT5|D2VPT5_NAEGR	tr|D2W2D1|D2W2D1_NAEGR	tr|D2V7C9|D2V7C9_NAEGR	tr|D2UZA5|D2UZA5_NAEGR	tr|D2V3G5|D2V3G5_NAEGR	tr|D2VB66|D2VB66_NAEGR				tr|D2UYW8|D2UYW8_NAEGR	tr|D2V8L9|D2V8L9_NAEGR;tr|D2UXM5|D2UXM5_NAEGR	tr|D2V311|D2V311_NAEGR	tr|D2VIT0|D2VIT0_NAEGR;tr|D2W0M8|D2W0M8_NAEGR	tr|D2UX81|D2UX81_NAEGR	tr|D2UYT3|D2UYT3_NAEGR	tr|D2W2L7|D2W2L7_NAEGR	tr|D2V845|D2V845_NAEGR;tr|D2VGV1|D2VGV1_NAEGR
SAR	THAPS	1	1	1	1	1	1	1	2	1	1	0	1	1	1	1	0	1	1	1	1	0	1	1@	0		SAR___Thalassiosira_pseudonana	THAPS	tr|B8C3G0|B8C3G0_THAPS	tr|B8BSU0|B8BSU0_THAPS	tr|B8C4P3|B8C4P3_THAPS	tr|B8C131|B8C131_THAPS	tr|B8C1X4|B8C1X4_THAPS	tr|B8CF72|B8CF72_THAPS	tr|B8BV69|B8BV69_THAPS	tr|B8BPV7|B8BPV7_THAPS;tr|B8LD07|B8LD07_THAPS	tr|B8BZC7|B8BZC7_THAPS	tr|B8BWC7|B8BWC7_THAPS		tr|B5YMK7|B5YMK7_THAPS	tr|B8C187|B8C187_THAPS	tr|B8BR17|B8BR17_THAPS	tr|B8CE99|B8CE99_THAPS		tr|B8C878|B8C878_THAPS	tr|B8BRH4|B8BRH4_THAPS	tr|B8CDI3|B8CDI3_THAPS	tr|B8C5M0|B8C5M0_THAPS
	PHYIT	1	1	10	2	1	1	1	2	1	1	1	1	1	1	1	1	1	4	1	1	1	1	1	1		SAR___Phytophthora_infestans_T30-4	PHYIT	tr|D0MQY8|D0MQY8_PHYIT	tr|D0P1H4|D0P1H4_PHYIT	tr|D0NZP8|D0NZP8_PHYIT;tr|D0NTZ6|D0NTZ6_PHYIT;tr|D0NZP5|D0NZP5_PHYIT;tr|D0NZQ0|D0NZQ0_PHYIT;tr|D0NZQ1|D0NZQ1_PHYIT;tr|D0NTZ4|D0NTZ4_PHYIT;tr|D0NTZ5|D0NTZ5_PHYIT;tr|D0NZP9|D0NZP9_PHYIT;tr|D0NZP6|D0NZP6_PHYIT;tr|D0NZP7|D0NZP7_PHYIT	tr|D0N3E1|D0N3E1_PHYIT;tr|D0MY19|D0MY19_PHYIT	tr|D0N3A9|D0N3A9_PHYIT	tr|D0N3C0|D0N3C0_PHYIT	tr|D0NUH9|D0NUH9_PHYIT	tr|D0MY16|D0MY16_PHYIT;tr|D0MRN2|D0MRN2_PHYIT	tr|D0MTN6|D0MTN6_PHYIT	tr|D0NH36|D0NH36_PHYIT	tr|D0P432|D0P432_PHYIT	tr|D0MR15|D0MR15_PHYIT	tr|D0NQ69|D0NQ69_PHYIT	tr|D0MT24|D0MT24_PHYIT	tr|D0NFF1|D0NFF1_PHYIT	tr|D0MZM3|D0MZM3_PHYIT	tr|D0P1Q2|D0P1Q2_PHYIT	tr|D0NX56|D0NX56_PHYIT;tr|D0NWJ2|D0NWJ2_PHYIT;tr|D0P1R3|D0P1R3_PHYIT;tr|D0NX53|D0NX53_PHYIT	tr|D0NGK2|D0NGK2_PHYIT	tr|D0MRE6|D0MRE6_PHYIT	tr|D0NT73|D0NT73_PHYIT
	BLAHO	2	4	2	5	0	1	0	2	0	1	1	1	1	0	1	1	0	0	1	1	0	0	0	1		SAR___Blastocystis_homonis	BLAHO	tr|D8MBB0|D8MBB0_BLAHO;tr|D8M7N1|D8M7N1_BLAHO	tr|D8M315|D8M315_BLAHO;tr|D8M316|D8M316_BLAHO;tr|D8LZS7|D8LZS7_BLAHO;tr|D8LV25|D8LV25_BLAHO	tr|D8MAR4|D8MAR4_BLAHO;tr|D8LWL9|D8LWL9_BLAHO	tr|D8M2B2|D8M2B2_BLAHO;tr|D8M4I6|D8M4I6_BLAHO;tr|D8LWT5|D8LWT5_BLAHO;tr|D8LWT4|D8LWT4_BLAHO;tr|D8M4I5|D8M4I5_BLAHO		tr|D8LXT4|D8LXT4_BLAHO		tr|D8M8U8|D8M8U8_BLAHO;tr|D8M8U9|D8M8U9_BLAHO		tr|D8LYW6|D8LYW6_BLAHO	tr|D8M8F2|D8M8F2_BLAHO	tr|D8M5E6|D8M5E6_BLAHO	tr|D8M7V9|D8M7V9_BLAHO		tr|D8LWC2|D8LWC2_BLAHO	tr|D8M0B7|D8M0B7_BLAHO			tr|D8M6S9|D8M6S9_BLAHO	tr|D8M580|D8M580_BLAHO
Amoebozoa	ENTHI	2p	1	2	2	0	1	1	2	0	0	0	1	1	1p	1	1	1	2	0	1	0	0	0	0		Amoebozoa___Entamoeba_histolytica	ENTHI		tr|C4M5S1|C4M5S1_ENTHI	tr|C4LXM2|C4LXM2_ENTHI;tr|C4M183|C4M183_ENTHI	tr|B1N4F3|B1N4F3_ENTHI;tr|C4M709|C4M709_ENTHI		tr|C4LZD8|C4LZD8_ENTHI	tr|C4M906|C4M906_ENTHI	tr|C4LY13|C4LY13_ENTHI;tr|C4MAZ4|C4MAZ4_ENTHI				tr|C4M9V3|C4M9V3_ENTHI	tr|C4LT29|C4LT29_ENTHI	tr|B1N351|B1N351_ENTHI;tr|C4M2W7|C4M2W7_ENTHI;tr|C4M7M3|C4M7M3_ENTHI	tr|C4M5A1|C4M5A1_ENTHI	tr|C4M477|C4M477_ENTHI	tr|C4LW49|C4LW49_ENTHI	tr|C4M2L5|C4M2L5_ENTHI;tr|C4M6G1|C4M6G1_ENTHI	tr|C4LVV5|C4LVV5_ENTHI
	DICDI	1*	3	1	3*	1	1	1	2	1	1	1	1	1	1	1	1	1	1	1	1	1	1	1	1		Amoebozoa___Dictyostelium_discoideum	DICDI	sp|Q54KG3|VPS51_DICDI	tr|Q86HF6|Q86HF6_DICDI;tr|Q54BB5|Q54BB5_DICDI;tr|Q54BQ6|Q54BQ6_DICDI	tr|Q54MJ6|Q54MJ6_DICDI	tr|Q559A5|Q559A5_DICDI;tr|Q54MU4|Q54MU4_DICDI;tr|Q54NV0|Q54NV0_DICDI	sp|Q54ZB3|COG1_DICDI	sp|Q54UC2|COG2_DICDI	sp|Q54TT4|COG3_DICDI	sp|Q55FT5|COG4_DICDI;tr|Q54C87|Q54C87_DICDI	sp|Q54HE0|COG5_DICDI	sp|Q54CT0|COG6_DICDI	sp|Q54LC8|COG7_DICDI	sp|Q55BB8|COG8_DICDI	sp|Q54NV1|EXOC1_DICDI	sp|Q54VX5|EXOC2_DICDI	sp|Q54BP6|EXOC3_DICDI	sp|Q54P76|EXOC4_DICDI	sp|Q558Z9|EXOC7_DICDI	sp|B0G163|EXOC5_DICDI	sp|Q54B27|EXOC6_DICDI	sp|Q54VZ8|EXOC8_DICDI	tr|Q55CJ0|Q55CJ0_DICDI
Archaeplastida	GALSU	1	1	1	2	0	1	2	1	1	1	1	1	1	1	1	0	0	0	0	0	1	1	2@	0		Archaeplastida___Galdieria_sulphuraria	GALSU	tr|M2XBK7|M2XBK7_GALSU	tr|M2W5V5|M2W5V5_GALSU	tr|M2Y547|M2Y547_GALSU	tr|M2WWE5|M2WWE5_GALSU;tr|M2X3K4|M2X3K4_GALSU		tr|M2X1J7|M2X1J7_GALSU	tr|M2Y679|M2Y679_GALSU;tr|M2Y5V5|M2Y5V5_GALSU	tr|M2WRY8|M2WRY8_GALSU	tr|M2VVZ7|M2VVZ7_GALSU	tr|M2W2H3|M2W2H3_GALSU	tr|M2YAG8|M2YAG8_GALSU	tr|M2Y6Z7|M2Y6Z7_GALSU	tr|M2WV32|M2WV32_GALSU	tr|M2VVA2|M2VVA2_GALSU	tr|M2Y402|M2Y402_GALSU						tr|M2XVI0|M2XVI0_GALSU
	MICCC	1	1	1	2	1	1	1	1	1	1	1	1	0	0	1	0	1	1	1@	1	1	1	1	1		Archaeplastida___Micromonas_commoda	MICCC	tr|C1EGM6|C1EGM6_MICCC	tr|C1DZE3|C1DZE3_MICCC	tr|C1EFF9|C1EFF9_MICCC	tr|C1E0Z6|C1E0Z6_MICCC;tr|C1E297|C1E297_MICCC	tr|C1E7S8|C1E7S8_MICCC	tr|C1E3L3|C1E3L3_MICCC	tr|C1FDZ8|C1FDZ8_MICCC	tr|C1FDY4|C1FDY4_MICCC	tr|C1EHM7|C1EHM7_MICCC	tr|C1EEF9|C1EEF9_MICCC	tr|C1EAC4|C1EAC4_MICCC	tr|C1FIF4|C1FIF4_MICCC			tr|C1DYZ8|C1DYZ8_MICCC		tr|C1FF39|C1FF39_MICCC	tr|C1EH77|C1EH77_MICCC	tr|C1EJ03|C1EJ03_MICCC		tr|C1EBJ2|C1EBJ2_MICCC
	OSTTA	1	1	2	2	1	1	1	1	1	1	1	1	1	1	1	0	0	1	0	0	1	1	1	1		Archaeplastida___Ostreococcus_tauri	OSTTA	tr|A0A096PA20|A0A096PA20_OSTTA	tr|A0A090N4J9|A0A090N4J9_OSTTA	tr|A0A096PBQ5|A0A096PBQ5_OSTTA;tr|A0A096PAT7|A0A096PAT7_OSTTA	tr|A0A090M846|A0A090M846_OSTTA;tr|A0A090M423|A0A090M423_OSTTA	tr|A0A090MAZ6|A0A090MAZ6_OSTTA	tr|Q01CT5|Q01CT5_OSTTA	tr|A0A090MC11|A0A090MC11_OSTTA	tr|A0A090MDL1|A0A090MDL1_OSTTA	tr|A0A096P8A4|A0A096P8A4_OSTTA	tr|Q00T18|Q00T18_OSTTA	tr|A0A090N3V4|A0A090N3V4_OSTTA	tr|A0A090N2V1|A0A090N2V1_OSTTA	tr|A0A096P7U7|A0A096P7U7_OSTTA	tr|A0A090M769|A0A090M769_OSTTA	tr|A0A090N3M3|A0A090N3M3_OSTTA			tr|A0A090M4D5|A0A090M4D5_OSTTA			tr|Q01F80|Q01F80_OSTTA
	PHYPA	2	1	2	2	2	2	2	1	2	1	1	2	3	3	1	3	13	3	7	2	1	0	1	1		Archaeplastida___Physcomitrella_patens	PHYPA	tr|A9STV3|A9STV3_PHYPA;tr|A9SMW9|A9SMW9_PHYPA	tr|A9ST26|A9ST26_PHYPA	tr|A9RGR4|A9RGR4_PHYPA;tr|A9TNP9|A9TNP9_PHYPA	tr|A9SVA6|A9SVA6_PHYPA;tr|A9U0H9|A9U0H9_PHYPA	tr|A9SJL7|A9SJL7_PHYPA;tr|A9T8X0|A9T8X0_PHYPA	tr|A9SCH7|A9SCH7_PHYPA;tr|A9S4S7|A9S4S7_PHYPA	tr|A9S981|A9S981_PHYPA;tr|A9SHA9|A9SHA9_PHYPA	tr|A9SCH4|A9SCH4_PHYPA	tr|A9T081|A9T081_PHYPA;tr|A9RYT8|A9RYT8_PHYPA	tr|A9SY28|A9SY28_PHYPA	tr|A9SWT1|A9SWT1_PHYPA	tr|A9SUD6|A9SUD6_PHYPA;tr|A9RV23|A9RV23_PHYPA	tr|A9RVG8|A9RVG8_PHYPA;tr|A9SBT6|A9SBT6_PHYPA;tr|A9SI01|A9SI01_PHYPA	tr|A9S1F4|A9S1F4_PHYPA;tr|A9RNH0|A9RNH0_PHYPA;tr|A9RZZ5|A9RZZ5_PHYPA	tr|A9RYA4|A9RYA4_PHYPA	tr|A9SEB6|A9SEB6_PHYPA;tr|A9S4P0|A9S4P0_PHYPA;tr|A9REH7|A9REH7_PHYPA	tr|A9RYU9|A9RYU9_PHYPA;tr|A9SA36|A9SA36_PHYPA;tr|A9RF66|A9RF66_PHYPA;tr|A9SEA0|A9SEA0_PHYPA;tr|A9S026|A9S026_PHYPA;tr|A9RJG1|A9RJG1_PHYPA;tr|A9SHU0|A9SHU0_PHYPA;tr|A9S081|A9S081_PHYPA;tr|A9SZG5|A9SZG5_PHYPA;tr|A9TYU9|A9TYU9_PHYPA;tr|A9SN89|A9SN89_PHYPA;tr|A9TGT7|A9TGT7_PHYPA;tr|A9T7C4|A9T7C4_PHYPA	tr|A9TWA3|A9TWA3_PHYPA;tr|A9RW79|A9RW79_PHYPA;tr|A9TT19|A9TT19_PHYPA	tr|A9T032|A9T032_PHYPA;tr|A9S7S7|A9S7S7_PHYPA	tr|A9SLE4|A9SLE4_PHYPA;tr|A9TZY6|A9TZY6_PHYPA;tr|A9TE18|A9TE18_PHYPA;tr|A9TL23|A9TL23_PHYPA;tr|A9SFD9|A9SFD9_PHYPA;tr|A9TL91|A9TL91_PHYPA;tr|A9TW88|A9TW88_PHYPA	tr|A9TMR3|A9TMR3_PHYPA
	ARATH	1	2	2	2	1	1	1	1	1	1	1	1	2	2	1	1	23	1	3	2	2	1	1	1		Archaeplastida___Arabidopsis_thaliana	ARATH	tr|F4JH69|F4JH69_ARATH	sp|Q9FVV6|VP52B_ARATH;sp|Q94KD3|VP52A_ARATH	sp|Q0WQF4|VP53A_ARATH;sp|F4I7Y2|VP53B_ARATH	sp|F4JT76|VPS54_ARATH;tr|Q8RXC2|Q8RXC2_ARATH	tr|Q9FFF3|Q9FFF3_ARATH	tr|F4JRR1|F4JRR1_ARATH	tr|F4HQ84|F4HQ84_ARATH	sp|Q8L838|COG4_ARATH	tr|Q9C9V9|Q9C9V9_ARATH	tr|Q6NMI3|Q6NMI3_ARATH	tr|Q9FGN0|Q9FGN0_ARATH	tr|Q84K25|Q84K25_ARATH	sp|Q9SX86|SEC3B_ARATH;sp|Q9SX85|SEC3A_ARATH	sp|Q8S3U9|SEC5A_ARATH;sp|F4HWE6|SEC5B_ARATH	sp|Q94AI6|SEC6_ARATH	sp|Q93YU5|SEC8_ARATH	tr|Q9SF50|Q9SF50_ARATH;tr|Q9FNR3|Q9FNR3_ARATH;tr|F4K8Y6|F4K8Y6_ARATH;tr|F4KG57|F4KG57_ARATH;tr|Q9LIA2|Q9LIA2_ARATH;tr|Q9SIB0|Q9SIB0_ARATH;tr|Q9SF51|Q9SF51_ARATH;tr|Q9FFX6|Q9FFX6_ARATH;tr|Q9C9E5|Q9C9E5_ARATH;tr|Q9LMJ4|Q9LMJ4_ARATH;tr|Q9SYG5|Q9SYG5_ARATH;sp|Q9LZD3|E70A1_ARATH;tr|Q8VY27|Q8VY27_ARATH;tr|Q9C8H6|Q9C8H6_ARATH;tr|Q7XYW9|Q7XYW9_ARATH;tr|Q9LJH9|Q9LJH9_ARATH;sp|Q9FGH9|E70B1_ARATH;tr|Q9LQP9|…	sp|Q8RVQ5|SEC10_ARATH	sp|Q9LXX6|SC15A_ARATH;sp|F4JHH5|SC15B_ARATH	sp|F4I4B6|EX84A_ARATH;sp|Q9LTB0|EX84B_ARATH;sp|Q9SY60|EX84C_ARATH	sp|Q8GXP1|MAG2L_ARATH;sp|Q9STU3|MAG2_ARATH
Choanoflagellata	MONBE	0	1	1	2	1	1	1	1	1	1	1	1	1	1	0	1	1	1	1	1	0	1	1	0		Choanoflagellata___Monosiga_brevicollis	MONBE		tr|A9V9B2|A9V9B2_MONBE	tr|A9V3W0|A9V3W0_MONBE	tr|A9UVF0|A9UVF0_MONBE;tr|A9UWZ5|A9UWZ5_MONBE	tr|A9UXF1|A9UXF1_MONBE	tr|A9V223|A9V223_MONBE	tr|A9UTG6|A9UTG6_MONBE	tr|A9UNZ8|A9UNZ8_MONBE	tr|A9USF8|A9USF8_MONBE	tr|A9V8J1|A9V8J1_MONBE	tr|A9V6I0|A9V6I0_MONBE	tr|A9UQD3|A9UQD3_MONBE	tr|A9UYE4|A9UYE4_MONBE	tr|A9V450|A9V450_MONBE		tr|A9UTB4|A9UTB4_MONBE	tr|A9VCJ3|A9VCJ3_MONBE	tr|A9UUC4|A9UUC4_MONBE	tr|A9V537|A9V537_MONBE	tr|A9VCL3|A9VCL3_MONBE
Fungi	CRYNJ	1	1	1	1	1	1	1	1	1	1	1	1	1	1	1	1	1	2	1	1	1	1	1p	1		Fungi___Cryptococcus_neoformans_var._neoformans_JEC21	CRYNJ	tr|Q5KKF4|Q5KKF4_CRYNJ	tr|Q5KDW7|Q5KDW7_CRYNJ	tr|Q5KPC1|Q5KPC1_CRYNJ	tr|Q5KJA8|Q5KJA8_CRYNJ	tr|Q5KJF4|Q5KJF4_CRYNJ	tr|Q5K8I4|Q5K8I4_CRYNJ	tr|Q5KGH4|Q5KGH4_CRYNJ	tr|Q5K7R1|Q5K7R1_CRYNJ	tr|A0A0S2LIL5|A0A0S2LIL5_CRYNJ	sp|P0CM80|COG6_CRYNJ	tr|Q5KEP4|Q5KEP4_CRYNJ	tr|Q5KCL9|Q5KCL9_CRYNJ	tr|Q5K9I2|Q5K9I2_CRYNJ	tr|Q5KNA8|Q5KNA8_CRYNJ	tr|Q5K9B3|Q5K9B3_CRYNJ	tr|Q5KCN6|Q5KCN6_CRYNJ	tr|Q5KMS6|Q5KMS6_CRYNJ	tr|Q5KJ89|Q5KJ89_CRYNJ;tr|Q5KBM2|Q5KBM2_CRYNJ	tr|Q5KPL0|Q5KPL0_CRYNJ	sp|P0CN62|EXO84_CRYNJ	tr|Q5KM88|Q5KM88_CRYNJ
	YEAST	1	1	1	1	1	1	1	1	1	1	1	1	1	1	1	1	1	2	1	1	1	1	1	1		Fungi___Saccharomyces_cerevisiae_S288C	YEAST	sp|P36116|VPS51_YEAST	sp|P39904|VPS52_YEAST	sp|P47061|VPS53_YEAST	sp|Q12071|VPS54_YEAST	sp|P53079|COG1_YEAST	sp|P53271|COG2_YEAST	sp|P40094|COG3_YEAST	sp|Q06096|COG4_YEAST	sp|P53951|COG5_YEAST	sp|P53959|COG6_YEAST	sp|P53195|COG7_YEAST	sp|Q04632|COG8_YEAST	sp|P33332|SEC3_YEAST	sp|P89102|SEC5_YEAST	sp|P32844|SEC6_YEAST	sp|P32855|SEC8_YEAST	sp|P19658|EXO70_YEAST	sp|P39531|RCY1_YEAST;sp|Q06245|SEC10_YEAST	sp|P22224|SEC15_YEAST	sp|P38261|EXO84_YEAST	sp|P33891|TIP20_YEAST
	SCHPO	1	1	1	1	1	1	1	1	1	1	0	1	1	1	1	1	1	2	1	1	1	0	1p	1		Fungi___Schizosaccharomyces_pombe_972h-	SCHPO	sp|O14146|VPS51_SCHPO	sp|Q9UST3|VPS52_SCHPO	sp|P87129|VPS53_SCHPO	sp|O14093|VPS54_SCHPO	sp|Q9UTL1|COG1_SCHPO	sp|O59705|COG2_SCHPO	sp|Q9Y7Z4|COG3_SCHPO	sp|O74990|COG4_SCHPO	sp|O42962|COG5_SCHPO	sp|O94677|COG6_SCHPO		sp|Q96WW5|COG8_SCHPO	sp|Q10324|YD6C_SCHPO	sp|O94598|SEC5_SCHPO	sp|O74846|SEC6_SCHPO	sp|O74562|SEC8_SCHPO	sp|Q10339|EXO70_SCHPO	sp|O13705|SEC10_SCHPO;sp|O74854|POF6_SCHPO	sp|O75006|SEC15_SCHPO	sp|O14226|EXO84_SCHPO	sp|Q9C0W8|TIP20_SCHPO
	GIBF5	1	1	1	1	1	1	1	2	1	1	1	1	1	1	1	1	1	2	1	1	1	1	1	1		Fungi___Gibberella_fujikuroi	GIBF5	tr|S0DY19|S0DY19_GIBF5	tr|S0ECQ4|S0ECQ4_GIBF5	tr|S0DQ84|S0DQ84_GIBF5	tr|S0DU49|S0DU49_GIBF5	tr|S0E9B5|S0E9B5_GIBF5	tr|S0DWF7|S0DWF7_GIBF5	tr|S0DXR8|S0DXR8_GIBF5	tr|S0E9C5|S0E9C5_GIBF5;tr|S0DJG7|S0DJG7_GIBF5	tr|S0E441|S0E441_GIBF5	tr|S0DYA5|S0DYA5_GIBF5	tr|S0DJY0|S0DJY0_GIBF5	tr|S0DIC0|S0DIC0_GIBF5	tr|S0DQA5|S0DQA5_GIBF5	tr|S0DPG9|S0DPG9_GIBF5	tr|S0DXN8|S0DXN8_GIBF5	tr|S0DWU8|S0DWU8_GIBF5	tr|S0EBU7|S0EBU7_GIBF5	tr|S0DIR3|S0DIR3_GIBF5;tr|S0DSZ3|S0DSZ3_GIBF5	tr|S0E2I4|S0E2I4_GIBF5	tr|S0DNY1|S0DNY1_GIBF5	tr|S0E3P4|S0E3P4_GIBF5
	PENRW	1p	1	1	1	1	1	1	1	1	1	1	1	1	1p	1	1	1	2	1	1	1	1	1	1		Fungi___Penicillium_rubens_Wisconsin_54-1255	PENRW		tr|B6H7X3|B6H7X3_PENRW	tr|B6H922|B6H922_PENRW	tr|B6HJW4|B6HJW4_PENRW	tr|B6HDN5|B6HDN5_PENRW	tr|B6HK70|B6HK70_PENRW	tr|B6H4M4|B6H4M4_PENRW	tr|B6HSP5|B6HSP5_PENRW	tr|B6GY40|B6GY40_PENRW	tr|B6HSN7|B6HSN7_PENRW	tr|B6H2L8|B6H2L8_PENRW	tr|B6GXS1|B6GXS1_PENRW	tr|B6H8P0|B6H8P0_PENRW	tr|B6HH57|B6HH57_PENRW;tr|B6H4U1|B6H4U1_PENRW	tr|B6HST4|B6HST4_PENRW	tr|B6HQC8|B6HQC8_PENRW	tr|B6HHB1|B6HHB1_PENRW	tr|B6H6Z2|B6H6Z2_PENRW;tr|B6HTS6|B6HTS6_PENRW	tr|B6GY79|B6GY79_PENRW	tr|B6HML2|B6HML2_PENRW	tr|B6H3T6|B6H3T6_PENRW
Metazoa	CAEEL	1	1	1	1	1	1	1	1	1	1	0	1	1	1	1	1	1	1	1	1	0	1	1p	2		Metazoa___Caenorhabditis_elegans	CAEEL	sp|O01839|VPS51_CAEEL	sp|G5EFV8|VPS52_CAEEL	sp|P34561|VPS53_CAEEL	sp|Q22639|VPS54_CAEEL	tr|G5EE66|G5EE66_CAEEL	sp|Q21444|COG2_CAEEL	tr|Q6AW08|Q6AW08_CAEEL	sp|Q95XZ0|COG4_CAEEL	tr|P91151|P91151_CAEEL	sp|Q21270|COG6_CAEEL		sp|O44502|COG8_CAEEL	sp|Q20678|EXOC1_CAEEL	sp|Q22706|EXOC2_CAEEL	sp|Q19262|EXOC3_CAEEL	sp|Q9XWS2|EXOC4_CAEEL	tr|P91149|P91149_CAEEL	sp|Q18406|EXOC5_CAEEL	sp|Q18286|EXOC6_CAEEL	tr|Q95Q35|Q95Q35_CAEEL
	DROME	1	1	1	2	1	1	1	1	1	1	1	1	1	1	1	1	1	1	1	1	1	1	1	0		Metazoa___Drosophila_melanogaster	DROME	sp|Q8MSY4|VPS51_DROME	tr|Q9VMQ8|Q9VMQ8_DROME	tr|Q9VQY8|Q9VQY8_DROME	tr|A1ZAY8|A1ZAY8_DROME;sp|Q9VLC0|VPS54_DROME	sp|Q9VGC3|COG1_DROME	sp|Q9VF78|COG2_DROME	sp|Q961G1|COG3_DROME	sp|Q95TN4|COG4_DROME	sp|Q9VJD3|COG5_DROME	sp|Q9V564|COG6_DROME	sp|Q9VAD6|COG7_DROME	sp|Q9VKH0|COG8_DROME	sp|Q9VVG4|EXOC1_DROME	sp|Q9VQQ9|EXOC2_DROME	sp|Q9V8K2|EXOC3_DROME	sp|Q9VNH6|EXOC4_DROME	sp|Q9VSJ8|EXOC7_DROME	sp|Q9XTM1|EXOC5_DROME	sp|Q9VDE6|EXOC6_DROME	tr|Q7KRZ3|Q7KRZ3_DROME	sp|Q9VS46|RINT1_DROME
	DANRE	1	1	1	3	1	1	1	1	1	1	1	1	1	1	8	1	1	1	1	2	1	1	2	1		Metazoa___Danio_rerio	DANRE	sp|Q155U0|VPS51_DANRE	tr|A0A0R4IY52|A0A0R4IY52_DANRE	tr|E7FAG0|E7FAG0_DANRE	tr|F1R0A4|F1R0A4_DANRE;tr|A0A0R4IA59|A0A0R4IA59_DANRE;tr|Q1LUH6|Q1LUH6_DANRE	tr|A0A0R4IXT6|A0A0R4IXT6_DANRE	tr|Q6ZM82|Q6ZM82_DANRE	tr|A0A0R4IW43|A0A0R4IW43_DANRE	tr|Q29RB1|Q29RB1_DANRE	tr|F6NMG5|F6NMG5_DANRE	tr|A0A0R4IL67|A0A0R4IL67_DANRE	tr|F1RBH5|F1RBH5_DANRE	tr|F1R2K6|F1R2K6_DANRE	tr|A3KPP9|A3KPP9_DANRE	tr|Q5RGD7|Q5RGD7_DANRE	sp|A2AV37|EX3L1_DANRE;tr|E7EY52|E7EY52_DANRE;tr|Q5RG40|Q5RG40_DANRE;tr|A0A0R4IIR8|A0A0R4IIR8_DANRE;tr|F1RDH8|F1RDH8_DANRE;tr|B8JJU3|B8JJU3_DANRE;tr|B0V0Y6|B0V0Y6_DANRE;tr|A0A0R4IDP6|A0A0R4IDP6_DANRE	tr|Q5TYY2|Q5TYY2_DANRE	tr|E7FC72|E7FC72_DANRE	tr|B0BLY0|B0BLY0_DANRE	tr|A0A0R4IEA2|A0A0R4IEA2_DANRE;tr|E7FGR3|E7FGR3_DANRE	tr|F1QE13|F1QE13_DANRE	tr|Q5RGZ9|Q5RGZ9_DANRE
	HUMAN	1	1	1	2	1	1	1	1	1	1	1	2	1	1	6	1	1	1	1	2	1	1	1	1		Metazoa___Homo_sapiens	HUMAN	sp|Q9UID3|VPS51_HUMAN	sp|Q8N1B4|VPS52_HUMAN	sp|Q5VIR6|VPS53_HUMAN	sp|Q9P1Q0|VPS54_HUMAN;sp|Q96JG6|VPS50_HUMAN	sp|Q8WTW3|COG1_HUMAN	sp|Q14746|COG2_HUMAN	sp|Q96JB2|COG3_HUMAN	sp|Q9H9E3|COG4_HUMAN	sp|Q9UP83|COG5_HUMAN	sp|Q9Y2V7|COG6_HUMAN	sp|P83436|COG7_HUMAN	tr|H3BMQ9|H3BMQ9_HUMAN;sp|Q96MW5|COG8_HUMAN	sp|Q9NV70|EXOC1_HUMAN	sp|Q96KP1|EXOC2_HUMAN	sp|Q86VI1|EX3L1_HUMAN;sp|Q2M3D2|EX3L2_HUMAN;sp|Q03169|TNAP2_HUMAN;sp|Q17RC7|EX3L4_HUMAN;tr|A0A1C7CYX0|A0A1C7CYX0_HUMAN;sp|O60645|EXOC3_HUMAN	sp|Q96A65|EXOC4_HUMAN	sp|Q9UPT5|EXOC7_HUMAN	sp|O00471|EXOC5_HUMAN	sp|Q9Y2D4|EXC6B_HUMAN;sp|Q8TAG9|EXOC6_HUMAN	sp|Q8IYI6|EXOC8_HUMAN	sp|Q6NUQ1|RINT1_HUMAN
		*	this study
		#	other study (Koumandou et al 2007, Kingler et al 2013 and Bohem et al 2017 )
		p	corrected with single proteins searches
		@	described in UniProt
Reciprocal searches of single proteins from H.sapiens, S.cerevisiae, A. thaliana
		VPS51	VPS52	VPS53	VPS54	COG1	COG2	COG3	COG4	COG5	COG6	COG7	COG8	SEC3	SEC5	SEC6	SEC8	EXO70	SEC10	EXO84	SEC15	TIP20	DSL1	SEC20	SEC39				VPS51	VPS52	VPS53	VPS54	COG1	COG2	COG3	COG4	COG5	COG6	COG7	COG8	SEC3	SEC5	SEC6	SEC8	EXO70	SEC10	EXO84	SEC15	TIP20
	TOXGV	1	1	1	1	0	1	1	1	0	1	0	1	0	0	0	0	0	0	0	0	0	0	1	0			TOXGV	tr|B6KR65|B6KR65_TOXGV	tr|A0A125YFA9|A0A125YFA9_TOXGV	tr|B9QHL6|B9QHL6_TOXGV	tr|V5AZJ8|V5AZJ8_TOXGV		tr|A0A125YM40|A0A125YM40_TOXGV	tr|B6KRD0|B6KRD0_TOXGV	tr|V4YVZ3|V4YVZ3_TOXGV		tr|V4ZJ50|V4ZJ50_TOXGV		tr|V4ZGG9|V4ZGG9_TOXGV
	PLAF7	1	1	1	0	0	1	0	1	0	0	0	0	0	0	0	0	0	0	0	0	0	0	1	0			PLAF7	tr|Q8I2A9|Q8I2A9_PLAF7	tr|Q8IE79|Q8IE79_PLAF7	tr|Q8IBI7|Q8IBI7_PLAF7			tr|Q8II59|Q8II59_PLAF7		tr|C6KSZ9|C6KSZ9_PLAF7
	THEAN	1	1	1	0	0	0	0	1	0	0	0	0	0	0	0	0	0	0	0	0	0	0	0	0			THEAN	tr|Q4UBT3|Q4UBT3_THEAN	tr|Q4UB96|Q4UB96_THEAN	tr|Q4UIJ5|Q4UIJ5_THEAN					tr|Q4UHD5|Q4UHD5_THEAN
	BABBO	0	1	1	0	0	0	0	1	0	0	0	0	0	0	0	0	0	0	0	0	0	0	0	0			BABBO		tr|A7AMD8|A7AMD8_BABBO	tr|A7AQ82|A7AQ82_BABBO					tr|A7ASS8|A7ASS8_BABBO
	CRYPI	0	1	1	1	0	0	0	1	0	0	1	0	0	0	0	0	0	0	0	0	0	1	1	0			CRYPI		tr|Q5CQX4|Q5CQX4_CRYPI	tr|Q5CQT4|Q5CQT4_CRYPI	tr|Q5CWS2|Q5CWS2_CRYPI				tr|Q5CY42|Q5CY42_CRYPI			tr|Q5CWP7|Q5CWP7_CRYPI
	LEIMA	1	2	1	1	0	1	1	1	1	1	0	1	1	0	0	1	0	0	0	1	0	0	1	0			LEIMA	tr|Q4QCI2|Q4QCI2_LEIMA	tr|Q4Q9F6|Q4Q9F6_LEIMA;tr|Q4Q2S9|Q4Q2S9_LEIMA	tr|Q4QDE0|Q4QDE0_LEIMA	tr|Q4Q0D9|Q4Q0D9_LEIMA		tr|Q4Q0F6|Q4Q0F6_LEIMA	tr|Q4Q1Q1|Q4Q1Q1_LEIMA	tr|Q4QJE2|Q4QJE2_LEIMA	tr|Q4Q4V3|Q4Q4V3_LEIMA	tr|Q4Q3H1|Q4Q3H1_LEIMA		tr|Q4Q7X2|Q4Q7X2_LEIMA	tr|Q4QI54|Q4QI54_LEIMA			tr|Q4QC41|Q4QC41_LEIMA				tr|Q4QH64|Q4QH64_LEIMA
	TRYB2	1	1	1	1	0	1	1	1	1	1	1	1	1	0	0	1	0	0	0	1	0	0	1	0			TRYB2	tr|Q38C30|Q38C30_TRYB2	tr|Q57WP2|Q57WP2_TRYB2	tr|Q387V9|Q387V9_TRYB2	tr|Q38AB2|Q38AB2_TRYB2		tr|Q383M1|Q383M1_TRYB2	tr|Q38AZ0|Q38AZ0_TRYB2	tr|D6XJQ7|D6XJQ7_TRYB2	tr|Q381A1|Q381A1_TRYB2	tr|Q38BW6|Q38BW6_TRYB2	tr|Q57U09|Q57U09_TRYB2	tr|Q383F8|Q383F8_TRYB2	tr|Q57ZX4|Q57ZX4_TRYB2			tr|Q38CI3|Q38CI3_TRYB2				tr|Q384V9|Q384V9_TRYB2
	BODSA	1	2	1	1	0	1	1	1	1	1	1	1	1	0	0	0	0	0	0	1	0	0	0	0			BODSA	tr|A0A0S4IYD1|A0A0S4IYD1_BODSA	tr|A0A0S4JNN4|A0A0S4JNN4_BODSA;tr|A0A0S4JX74|A0A0S4JX74_BODSA	tr|A0A0S4J071|A0A0S4J071_BODSA	tr|A0A0S4JW41|A0A0S4JW41_BODSA		tr|A0A0S4KJK4|A0A0S4KJK4_BODSA	tr|A0A0S4J053|A0A0S4J053_BODSA	tr|A0A0S4IPR3|A0A0S4IPR3_BODSA	tr|A0A0S4JUU7|A0A0S4JUU7_BODSA	tr|A0A0S4KHN8|A0A0S4KHN8_BODSA	tr|A0A0S4KLS7|A0A0S4KLS7_BODSA	tr|A0A0S4IRC0|A0A0S4IRC0_BODSA	tr|A0A0S4IPA7|A0A0S4IPA7_BODSA							tr|A0A0S4JSF8|A0A0S4JSF8_BODSA
	NAEGR	1	1	1	2	1	1	1	1	1	0	1	0	1	2	1	2	1	1	1	1	0	1	0	0			NAEGR	tr|D2VF11|D2VF11_NAEGR	tr|D2VVI3|D2VVI3_NAEGR	tr|D2W175|D2W175_NAEGR	tr|D2V0Z3|D2V0Z3_NAEGR;tr|D2VPT5|D2VPT5_NAEGR	tr|D2W2D1|D2W2D1_NAEGR	tr|D2V7C9|D2V7C9_NAEGR	tr|D2UZA5|D2UZA5_NAEGR	tr|D2V3G5|D2V3G5_NAEGR	tr|D2VB66|D2VB66_NAEGR		tr|D2VAU8|D2VAU8_NAEGR		tr|D2UYW8|D2UYW8_NAEGR	tr|D2V8L9|D2V8L9_NAEGR;tr|D2UXM5|D2UXM5_NAEGR	tr|D2V311|D2V311_NAEGR	tr|D2VIT0|D2VIT0_NAEGR;tr|D2W0M8|D2W0M8_NAEGR	tr|D2UX81|D2UX81_NAEGR	tr|D2UYT3|D2UYT3_NAEGR	tr|D2VGV1|D2VGV1_NAEGR	tr|D2W2L7|D2W2L7_NAEGR
	THAPS	1	1	1	1	1	1	1	1	1	1	1	1	0	1	1	0	1	0	1	0	0	1	0	0			THAPS	tr|B8C3G0|B8C3G0_THAPS	tr|B8BSU0|B8BSU0_THAPS	tr|B8C4P3|B8C4P3_THAPS	tr|B8C131|B8C131_THAPS	tr|B8C1X4|B8C1X4_THAPS	tr|B8CF72|B8CF72_THAPS	tr|B8BV69|B8BV69_THAPS	tr|B8LD07|B8LD07_THAPS	tr|B8BZC7|B8BZC7_THAPS	tr|B8BWC7|B8BWC7_THAPS	tr|B8CCS0|B8CCS0_THAPS	tr|B5YMK7|B5YMK7_THAPS		tr|B8BR17|B8BR17_THAPS	tr|B8CE99|B8CE99_THAPS		tr|B8C878|B8C878_THAPS		tr|B8C5M0|B8C5M0_THAPS
	PHYIT	1	1	4	1	1	1	1	2	1	1	2	1	1	1	1	1	1	1	1	1	1	1	1	1			PHYIT	tr|D0MQY8|D0MQY8_PHYIT	tr|D0P1H4|D0P1H4_PHYIT	tr|D0NTZ6|D0NTZ6_PHYIT;tr|D0NTZ4|D0NTZ4_PHYIT;tr|D0NTZ5|D0NTZ5_PHYIT;tr|D0NZP6|D0NZP6_PHYIT	tr|D0N3E1|D0N3E1_PHYIT	tr|D0N3A9|D0N3A9_PHYIT	tr|D0N3C0|D0N3C0_PHYIT	tr|D0NUH9|D0NUH9_PHYIT	tr|D0MRN2|D0MRN2_PHYIT;tr|D0MY16|D0MY16_PHYIT	tr|D0MTN6|D0MTN6_PHYIT	tr|D0NH36|D0NH36_PHYIT	tr|D0NZP8|D0NZP8_PHYIT;tr|D0P432|D0P432_PHYIT	tr|D0MR15|D0MR15_PHYIT	tr|D0NQ69|D0NQ69_PHYIT	tr|D0MT24|D0MT24_PHYIT	tr|D0NFF1|D0NFF1_PHYIT	tr|D0MZM3|D0MZM3_PHYIT	tr|D0P1Q2|D0P1Q2_PHYIT	tr|D0NX56|D0NX56_PHYIT	tr|D0MRE6|D0MRE6_PHYIT	tr|D0NGK2|D0NGK2_PHYIT	tr|D0NT73|D0NT73_PHYIT
	BLAHO	1	3	2	4	0	0	0	2	0	1	1	1	0	0	1	1	0	0	1	1	0	0	0	0			BLAHO	tr|D8MBB0|D8MBB0_BLAHO	tr|D8M315|D8M315_BLAHO;tr|D8M316|D8M316_BLAHO;tr|D8LZS7|D8LZS7_BLAHO	tr|D8MAR4|D8MAR4_BLAHO;tr|D8LWL9|D8LWL9_BLAHO	tr|D8M4I6|D8M4I6_BLAHO;tr|D8LWT4|D8LWT4_BLAHO;tr|D8LWT5|D8LWT5_BLAHO;tr|D8M4I5|D8M4I5_BLAHO				tr|D8M8U8|D8M8U8_BLAHO;tr|D8M8U9|D8M8U9_BLAHO		tr|D8LYW6|D8LYW6_BLAHO	tr|D8M8F2|D8M8F2_BLAHO	tr|D8M5E6|D8M5E6_BLAHO			tr|D8LWC2|D8LWC2_BLAHO	tr|D8M0B7|D8M0B7_BLAHO			tr|D8M580|D8M580_BLAHO	tr|D8M6S9|D8M6S9_BLAHO
	ENTHI	2	0	2	1	0	1	1	2	0	0	0	0	1	1	1	1	1	2	1	1	0	0	0	0			ENTHI	tr|B1N351|B1N351_ENTHI;tr|C4M7M3|C4M7M3_ENTHI		tr|C4M183|C4M183_ENTHI;tr|C4LXM2|C4LXM2_ENTHI	tr|C4M709|C4M709_ENTHI		tr|C4LZD8|C4LZD8_ENTHI	tr|C4M906|C4M906_ENTHI	tr|C4LY13|C4LY13_ENTHI;tr|C4MAZ4|C4MAZ4_ENTHI					tr|C4LT29|C4LT29_ENTHI	tr|C4M2W7|C4M2W7_ENTHI	tr|C4M5A1|C4M5A1_ENTHI	tr|C4M477|C4M477_ENTHI	tr|C4LW49|C4LW49_ENTHI	tr|C4M2L5|C4M2L5_ENTHI;tr|C4M6G1|C4M6G1_ENTHI	tr|C4M9V3|C4M9V3_ENTHI	tr|C4LVV5|C4LVV5_ENTHI
	DICDI	1	2	1	1	1	1	1	1	1	1	1	1	2	1	1	1	1	1	1	1	1	1	1	1			DICDI	sp|Q54KG3|VPS51_DICDI	tr|Q86HF6|Q86HF6_DICDI;tr|Q54BB5|Q54BB5_DICDI	tr|Q54MJ6|Q54MJ6_DICDI	tr|Q559A5|Q559A5_DICDI	sp|Q54ZB3|COG1_DICDI	sp|Q54UC2|COG2_DICDI	sp|Q54TT4|COG3_DICDI	sp|Q55FT5|COG4_DICDI	sp|Q54HE0|COG5_DICDI	sp|Q54CT0|COG6_DICDI	sp|Q54LC8|COG7_DICDI	sp|Q55BB8|COG8_DICDI	sp|Q54NV1|EXOC1_DICDI;tr|Q55G55|Q55G55_DICDI	sp|Q54VX5|EXOC2_DICDI	sp|Q54BP6|EXOC3_DICDI	sp|Q54P76|EXOC4_DICDI	sp|Q558Z9|EXOC7_DICDI	sp|B0G163|EXOC5_DICDI	sp|Q54VZ8|EXOC8_DICDI	sp|Q54B27|EXOC6_DICDI	tr|Q55CJ0|Q55CJ0_DICDI
	GALSU	1	1	1	1	0	1	2	1	0	1	1	1	1	0	1	0	0	0	0	0	1	0	0	0			GALSU	tr|M2XBK7|M2XBK7_GALSU	tr|M2W5V5|M2W5V5_GALSU	tr|M2Y547|M2Y547_GALSU	tr|M2X3K4|M2X3K4_GALSU		tr|M2X1J7|M2X1J7_GALSU	tr|M2Y679|M2Y679_GALSU;tr|M2Y5V5|M2Y5V5_GALSU	tr|M2WRY8|M2WRY8_GALSU		tr|M2W2H3|M2W2H3_GALSU	tr|M2YAG8|M2YAG8_GALSU	tr|M2Y6Z7|M2Y6Z7_GALSU	tr|M2WV32|M2WV32_GALSU		tr|M2Y402|M2Y402_GALSU						tr|M2XVI0|M2XVI0_GALSU
	MICCC	1	1	1	1	1	1	1	1	1	1	1	1	0	0	1	0	1	1	1	0	0	1	1	1			MICCC	tr|C1EGM6|C1EGM6_MICCC	tr|C1DZE3|C1DZE3_MICCC	tr|C1EFF9|C1EFF9_MICCC	tr|C1E0Z6|C1E0Z6_MICCC	tr|C1E7S8|C1E7S8_MICCC	tr|C1E3L3|C1E3L3_MICCC	tr|C1FDZ8|C1FDZ8_MICCC	tr|C1FDY4|C1FDY4_MICCC	tr|C1EHM7|C1EHM7_MICCC	tr|C1EEF9|C1EEF9_MICCC	tr|C1EAC4|C1EAC4_MICCC	tr|C1FIF4|C1FIF4_MICCC			tr|C1DYZ8|C1DYZ8_MICCC		tr|C1FF39|C1FF39_MICCC	tr|C1EH77|C1EH77_MICCC	tr|C1FFL7|C1FFL7_MICCC
	OSTTA	1	1	2	1	1	1	1	1	1	1	1	1	0	0	1	0	0	1	0	0	0	1	1	1			OSTTA	tr|A0A096PA20|A0A096PA20_OSTTA	tr|A0A090N4J9|A0A090N4J9_OSTTA	tr|A0A096PBQ5|A0A096PBQ5_OSTTA;tr|A0A096PAT7|A0A096PAT7_OSTTA	tr|A0A090M846|A0A090M846_OSTTA	tr|A0A090MAZ6|A0A090MAZ6_OSTTA	tr|Q01CT5|Q01CT5_OSTTA	tr|A0A090MC11|A0A090MC11_OSTTA	tr|A0A090MDL1|A0A090MDL1_OSTTA	tr|A0A096P8A4|A0A096P8A4_OSTTA	tr|Q00T18|Q00T18_OSTTA	tr|A0A090N3V4|A0A090N3V4_OSTTA	tr|A0A090N2V1|A0A090N2V1_OSTTA			tr|A0A090N3M3|A0A090N3M3_OSTTA			tr|A0A090M4D5|A0A090M4D5_OSTTA
	PHYPA	2	1	2	1	1	2	2	2	2	1	1	2	1	3	1	3	5	3	1	1	1	0	1	1			PHYPA	tr|A9STV3|A9STV3_PHYPA;tr|A9SMW9|A9SMW9_PHYPA	tr|A9ST26|A9ST26_PHYPA	tr|A9RGR4|A9RGR4_PHYPA;tr|A9TNP9|A9TNP9_PHYPA	tr|A9SVA6|A9SVA6_PHYPA	tr|A9SJL7|A9SJL7_PHYPA	tr|A9SCH7|A9SCH7_PHYPA;tr|A9S4S7|A9S4S7_PHYPA	tr|A9S981|A9S981_PHYPA;tr|A9SHA9|A9SHA9_PHYPA	tr|A9T4I2|A9T4I2_PHYPA;tr|A9SCH4|A9SCH4_PHYPA	tr|A9T081|A9T081_PHYPA;tr|A9RYT8|A9RYT8_PHYPA	tr|A9SY28|A9SY28_PHYPA	tr|A9SWT1|A9SWT1_PHYPA	tr|A9SUD6|A9SUD6_PHYPA;tr|A9RV23|A9RV23_PHYPA	tr|A9RVG8|A9RVG8_PHYPA	tr|A9RNH0|A9RNH0_PHYPA;tr|A9S1F4|A9S1F4_PHYPA;tr|A9RZZ5|A9RZZ5_PHYPA	tr|A9RYA4|A9RYA4_PHYPA	tr|A9SEB6|A9SEB6_PHYPA;tr|A9S4P0|A9S4P0_PHYPA;tr|A9REH7|A9REH7_PHYPA	tr|A9RYU9|A9RYU9_PHYPA;tr|A9SA36|A9SA36_PHYPA;tr|A9S081|A9S081_PHYPA;tr|A9TGT7|A9TGT7_PHYPA;tr|A9T7C4|A9T7C4_PHYPA	tr|A9TWA3|A9TWA3_PHYPA;tr|A9RW79|A9RW79_PHYPA;tr|A9TT19|A9TT19_PHYPA	tr|A9SLE4|A9SLE4_PHYPA	tr|A9T032|A9T032_PHYPA	tr|A9TMR3|A9TMR3_PHYPA
	ARATH	1	2	2	1	1	1	1	1	1	1	1	1	1	2	1	1	5	1	2	1	2	1	1	1			ARATH	tr|F4JH69|F4JH69_ARATH	sp|Q9FVV6|VP52B_ARATH;sp|Q94KD3|VP52A_ARATH	sp|F4I7Y2|VP53B_ARATH;sp|Q0WQF4|VP53A_ARATH	sp|F4JT76|VPS54_ARATH	tr|Q9FFF3|Q9FFF3_ARATH	tr|F4JRR1|F4JRR1_ARATH	tr|F4HQ84|F4HQ84_ARATH	sp|Q8L838|COG4_ARATH	tr|Q9C9V9|Q9C9V9_ARATH	tr|Q6NMI3|Q6NMI3_ARATH	tr|Q9FGN0|Q9FGN0_ARATH	tr|Q84K25|Q84K25_ARATH	sp|Q9SX85|SEC3A_ARATH	sp|Q8S3U9|SEC5A_ARATH;sp|F4HWE6|SEC5B_ARATH	sp|Q94AI6|SEC6_ARATH	sp|Q93YU5|SEC8_ARATH	tr|F4K8Y6|F4K8Y6_ARATH;tr|F4KG57|F4KG57_ARATH;sp|Q9LZD3|E70A1_ARATH;tr|Q9FY95|Q9FY95_ARATH;tr|F4KG58|F4KG58_ARATH	sp|Q8RVQ5|SEC10_ARATH	sp|Q9LTB0|EX84B_ARATH;sp|F4I4B6|EX84A_ARATH	sp|Q9LXX6|SC15A_ARATH	sp|Q8GXP1|MAG2L_ARATH;sp|Q9STU3|MAG2_ARATH
	MONBE	0	1	1	1	1	1	1	1	1	1	1	1	1	0	0	1	1	1	1	1	0	1	0	0			MONBE		tr|A9V9B2|A9V9B2_MONBE	tr|A9V3W0|A9V3W0_MONBE	tr|A9UVF0|A9UVF0_MONBE	tr|A9UXF1|A9UXF1_MONBE	tr|A9V223|A9V223_MONBE	tr|A9UTG6|A9UTG6_MONBE	tr|A9UNZ8|A9UNZ8_MONBE	tr|A9USF8|A9USF8_MONBE	tr|A9V8J1|A9V8J1_MONBE	tr|A9V6I0|A9V6I0_MONBE	tr|A9UQD3|A9UQD3_MONBE	tr|A9UYE4|A9UYE4_MONBE			tr|A9UTB4|A9UTB4_MONBE	tr|A9VCJ3|A9VCJ3_MONBE	tr|A9UUC4|A9UUC4_MONBE	tr|A9VCL3|A9VCL3_MONBE	tr|A9V537|A9V537_MONBE
	CRYNJ	0	1	1	1	1	1	1	1	1	1	1	1	1	1	1	1	1	2	1	1	1	0	1	1			CRYNJ		tr|Q5KDW7|Q5KDW7_CRYNJ	tr|Q5KPC1|Q5KPC1_CRYNJ	tr|Q5KJA8|Q5KJA8_CRYNJ	tr|Q5KJF4|Q5KJF4_CRYNJ	tr|Q5K8I4|Q5K8I4_CRYNJ	tr|Q5KGH4|Q5KGH4_CRYNJ	tr|Q5K7R1|Q5K7R1_CRYNJ	tr|A0A0S2LIL5|A0A0S2LIL5_CRYNJ	sp|P0CM80|COG6_CRYNJ	tr|Q5KEP4|Q5KEP4_CRYNJ	tr|Q5KCL9|Q5KCL9_CRYNJ	tr|Q5K9I2|Q5K9I2_CRYNJ	tr|Q5KNA8|Q5KNA8_CRYNJ	tr|Q5K9B3|Q5K9B3_CRYNJ	tr|Q5KCN6|Q5KCN6_CRYNJ	tr|Q5KMS6|Q5KMS6_CRYNJ	tr|Q5KJ89|Q5KJ89_CRYNJ;tr|Q5KBM2|Q5KBM2_CRYNJ	sp|P0CN62|EXO84_CRYNJ	tr|Q5KPL0|Q5KPL0_CRYNJ	tr|Q5KM88|Q5KM88_CRYNJ
	YEAST	1	1	1	1	1	1	1	1	1	1	1	1	1	1	1	1	1	1	1	1	1	1	1	1			YEAST	sp|P36116|VPS51_YEAST	sp|P39904|VPS52_YEAST	sp|P47061|VPS53_YEAST	sp|Q12071|VPS54_YEAST	sp|P53079|COG1_YEAST	sp|P53271|COG2_YEAST	sp|P40094|COG3_YEAST	sp|Q06096|COG4_YEAST	sp|P53951|COG5_YEAST	sp|P53959|COG6_YEAST	sp|P53195|COG7_YEAST	sp|Q04632|COG8_YEAST	sp|P33332|SEC3_YEAST	sp|P89102|SEC5_YEAST	sp|P32844|SEC6_YEAST	sp|P32855|SEC8_YEAST	sp|P19658|EXO70_YEAST	sp|Q06245|SEC10_YEAST	sp|P38261|EXO84_YEAST	sp|P22224|SEC15_YEAST	sp|P33891|TIP20_YEAST
	SCHPO	1	1	1	1	0	1	1	1	0	1	0	1	0	0	1	1	1	2	1	1	1	0	1	0			SCHPO	sp|O14146|VPS51_SCHPO	sp|Q9UST3|VPS52_SCHPO	sp|P87129|VPS53_SCHPO	sp|O14093|VPS54_SCHPO		sp|O59705|COG2_SCHPO	sp|Q9Y7Z4|COG3_SCHPO	sp|O74990|COG4_SCHPO		sp|O94677|COG6_SCHPO		sp|Q96WW5|COG8_SCHPO			sp|O74846|SEC6_SCHPO	sp|O74562|SEC8_SCHPO	sp|Q10339|EXO70_SCHPO	sp|O13705|SEC10_SCHPO;sp|O74854|POF6_SCHPO	sp|O14226|EXO84_SCHPO	sp|O75006|SEC15_SCHPO	sp|Q9C0W8|TIP20_SCHPO
	GIBF5	1	1	1	1	1	1	1	2	1	1	0	1	1	1	1	1	1	2	1	1	1	1	1	0			GIBF5	tr|S0DY19|S0DY19_GIBF5	tr|S0ECQ4|S0ECQ4_GIBF5	tr|S0DQ84|S0DQ84_GIBF5	tr|S0DU49|S0DU49_GIBF5	tr|S0E9B5|S0E9B5_GIBF5	tr|S0DWF7|S0DWF7_GIBF5	tr|S0DXR8|S0DXR8_GIBF5	tr|S0E9C5|S0E9C5_GIBF5;tr|S0DJG7|S0DJG7_GIBF5	tr|S0E441|S0E441_GIBF5	tr|S0DYA5|S0DYA5_GIBF5		tr|S0DIC0|S0DIC0_GIBF5	tr|S0DQA5|S0DQA5_GIBF5	tr|S0DPG9|S0DPG9_GIBF5	tr|S0DXN8|S0DXN8_GIBF5	tr|S0DWU8|S0DWU8_GIBF5	tr|S0EBU7|S0EBU7_GIBF5	tr|S0DIR3|S0DIR3_GIBF5;tr|S0DSZ3|S0DSZ3_GIBF5	tr|S0DNY1|S0DNY1_GIBF5	tr|S0E2I4|S0E2I4_GIBF5	tr|S0E3P4|S0E3P4_GIBF5
	PENRW	1	1	1	1	1	1	1	1	1	1	0	1	1	1	1	1	1	2	1	1	1	1	1	1			PENRW	tr|B6HH57|B6HH57_PENRW	tr|B6H7X3|B6H7X3_PENRW	tr|B6H922|B6H922_PENRW	tr|B6HJW4|B6HJW4_PENRW	tr|B6HDN5|B6HDN5_PENRW	tr|B6HK70|B6HK70_PENRW	tr|B6H4M4|B6H4M4_PENRW	tr|B6HSP5|B6HSP5_PENRW	tr|B6GY40|B6GY40_PENRW	tr|B6HSN7|B6HSN7_PENRW		tr|B6GXS1|B6GXS1_PENRW	tr|B6H8P0|B6H8P0_PENRW	tr|B6H4U1|B6H4U1_PENRW	tr|B6HST4|B6HST4_PENRW	tr|B6HQC8|B6HQC8_PENRW	tr|B6HHB1|B6HHB1_PENRW	tr|B6H6Z2|B6H6Z2_PENRW;tr|B6HTS6|B6HTS6_PENRW	tr|B6HML2|B6HML2_PENRW	tr|B6GY79|B6GY79_PENRW	tr|B6H3T6|B6H3T6_PENRW
	CAEEL	1	1	1	1	1	1	1	1	1	1	0	1	1	1	1	1	1	1	1	1	0	1	1	1			CAEEL	sp|O01839|VPS51_CAEEL	sp|G5EFV8|VPS52_CAEEL	sp|P34561|VPS53_CAEEL	sp|Q22639|VPS54_CAEEL	tr|G5EE66|G5EE66_CAEEL	sp|Q21444|COG2_CAEEL	tr|Q6AW08|Q6AW08_CAEEL	sp|Q95XZ0|COG4_CAEEL	tr|P91151|P91151_CAEEL	sp|Q21270|COG6_CAEEL		sp|O44502|COG8_CAEEL	sp|Q20678|EXOC1_CAEEL	sp|Q22706|EXOC2_CAEEL	sp|Q19262|EXOC3_CAEEL	sp|Q9XWS2|EXOC4_CAEEL	tr|P91149|P91149_CAEEL	sp|Q18406|EXOC5_CAEEL	tr|Q95Q35|Q95Q35_CAEEL	sp|Q18286|EXOC6_CAEEL
	DROME	1	1	1	1	1	1	1	1	1	1	1	1	1	1	1	1	1	1	1	1	1	1	1	0			DROME	sp|Q8MSY4|VPS51_DROME	tr|Q9VMQ8|Q9VMQ8_DROME	tr|Q9VQY8|Q9VQY8_DROME	sp|Q9VLC0|VPS54_DROME	sp|Q9VGC3|COG1_DROME	sp|Q9VF78|COG2_DROME	sp|Q961G1|COG3_DROME	sp|Q95TN4|COG4_DROME	sp|Q9VJD3|COG5_DROME	sp|Q9V564|COG6_DROME	sp|Q9VAD6|COG7_DROME	sp|Q9VKH0|COG8_DROME	sp|Q9VVG4|EXOC1_DROME	sp|Q9VQQ9|EXOC2_DROME	sp|Q9V8K2|EXOC3_DROME	sp|Q9VNH6|EXOC4_DROME	sp|Q9VSJ8|EXOC7_DROME	sp|Q9XTM1|EXOC5_DROME	tr|Q7KRZ3|Q7KRZ3_DROME	sp|Q9VDE6|EXOC6_DROME	sp|Q9VS46|RINT1_DROME
	DANRE	1	1	1	1	1	1	1	1	1	1	1	1	1	1	2	1	1	1	1	2	1	1	1	1			DANRE	sp|Q155U0|VPS51_DANRE	tr|A0A0R4IY52|A0A0R4IY52_DANRE	tr|E7FAG0|E7FAG0_DANRE	tr|A0A0R4IA59|A0A0R4IA59_DANRE	tr|A0A0R4IXT6|A0A0R4IXT6_DANRE	tr|Q6ZM82|Q6ZM82_DANRE	tr|A0A0R4IW43|A0A0R4IW43_DANRE	tr|Q29RB1|Q29RB1_DANRE	tr|F6NMG5|F6NMG5_DANRE	tr|A0A0R4IL67|A0A0R4IL67_DANRE	tr|F1RBH5|F1RBH5_DANRE	tr|F1R2K6|F1R2K6_DANRE	tr|A3KPP9|A3KPP9_DANRE	tr|Q5RGD7|Q5RGD7_DANRE	sp|A2AV37|EX3L1_DANRE;tr|B0V0Y6|B0V0Y6_DANRE	tr|Q5TYY2|Q5TYY2_DANRE	tr|E7FC72|E7FC72_DANRE	tr|B0BLY0|B0BLY0_DANRE	tr|F1QE13|F1QE13_DANRE	tr|A0A0R4IEA2|A0A0R4IEA2_DANRE;tr|E7FGR3|E7FGR3_DANRE	tr|Q5RGZ9|Q5RGZ9_DANRE
	HUMAN	1	1	1	1	1	1	1	1	1	1	1	2	1	1	2	1	1	1	1	2	1	1	1	1			HUMAN	sp|Q9UID3|VPS51_HUMAN	sp|Q8N1B4|VPS52_HUMAN	sp|Q5VIR6|VPS53_HUMAN	sp|Q9P1Q0|VPS54_HUMAN	sp|Q8WTW3|COG1_HUMAN	sp|Q14746|COG2_HUMAN	sp|Q96JB2|COG3_HUMAN	sp|Q9H9E3|COG4_HUMAN	sp|Q9UP83|COG5_HUMAN	sp|Q9Y2V7|COG6_HUMAN	sp|P83436|COG7_HUMAN	tr|H3BMQ9|H3BMQ9_HUMAN;sp|Q96MW5|COG8_HUMAN	sp|Q9NV70|EXOC1_HUMAN	sp|Q96KP1|EXOC2_HUMAN	sp|Q86VI1|EX3L1_HUMAN;sp|O60645|EXOC3_HUMAN	sp|Q96A65|EXOC4_HUMAN	sp|Q9UPT5|EXOC7_HUMAN	sp|O00471|EXOC5_HUMAN	sp|Q8IYI6|EXOC8_HUMAN	sp|Q9Y2D4|EXC6B_HUMAN;sp|Q8TAG9|EXOC6_HUMAN	sp|Q6NUQ1|RINT1_HUMAN
Final table:
		GARP				COG1-4				COG5-8				CorEx1				CorEx2				DSL1
Supergroups	Organisms	VPS51	VPS52	VPS53	VPS54	COG1	COG2	COG3	COG4	COG5	COG6	COG7	COG8	SEC3	SEC5	SEC6	SEC8	EXO70	SEC10	EXO84	SEC15	TIP20	DSL1	SEC20	SEC39				VPS51	VPS52	VPS53	VPS54	COG1	COG2	COG3	COG4	COG5	COG6	COG7	COG8	SEC3	SEC5	SEC6	SEC8	EXO70	SEC10	EXO84	SEC15	TIP20
SAR Apicomplexa	Toxoplasma gondii	1	1	1	1	0	1	1	1	1	1	1	1	0	0	0	0	0	0	0	0	0	1	1	0			Toxoplasma_gondii	B6KR65|B6KR65_TOXGV	A0A125YFA9|A0A125YFA9_TOXGV	B9QHL6|B9QHL6_TOXGV	V5AZJ8|V5AZJ8_TOXGV	-	A0A125YM40|A0A125YM40_TOXGV	B6KRD0|B6KRD0_TOXGV	V4YVZ3|V4YVZ3_TOXGV	A0A125YRR0|A0A125YRR0_TOXGV	V4ZJ50|V4ZJ50_TOXGV	A0A125YRU6|A0A125YRU6_TOXGV	V4ZGG9|V4ZGG9_TOXGV	-	-	-	-	-	-	-	-	-
	Plasmodium falciparum	1	1	1	0	0	1	0	1	0	1	0	0	0	0	0	0	0	0	0	0	0	0	1	0			Plasmodium_falciparum	Q8I2A9|Q8I2A9_PLAF7	Q8IE79|Q8IE79_PLAF7	Q8IBI7|Q8IBI7_PLAF7	-	-	Q8II59|Q8II59_PLAF7	-	C6KSZ9|C6KSZ9_PLAF7	-	Q8IKI7|Q8IKI7_PLAF7	-	-	-	-	-	-	-	-	-	-	-
	Theileria annulata	1	1	1	0	0	1	0	1	1	0	0	0	0	0	0	0	0	0	0	0	0	0	0	0			Theileria_annulata	Q4UBT3|Q4UBT3_THEAN	Q4UB96|Q4UB96_THEAN	Q4UIJ5|Q4UIJ5_THEAN	-	-	Q4UGM5|Q4UGM5_THEAN	-	Q4UHD5|Q4UHD5_THEAN	Q4UG47|Q4UG47_THEAN	-	-	-	-	-	-	-	-	-	-	-	-
	Babesia bovis	1	1	1	0	0	1	1	1	1	1	0	0	0	0	0	0	0	0	0	0	1	0	0	0			Babesia_bovis	A7AVE9|A7AVE9_BABBO	A7AMD8|A7AMD8_BABBO	A7AQ82|A7AQ82_BABBO	-	-	A7AQK1|A7AQK1_BABBO	A7ARC0|A7ARC0_BABBO	A7ASS8|A7ASS8_BABBO	A7AV40|A7AV40_BABBO	A7AT65|A7AT65_BABBO	-	-	-	-	-	-	-	-	-	-	A7AWM1|A7AWM1_BABBO
	Cryptosporidium parvum	1	1	1	1	0	0	1	1	1	1	1	1	0	0	0	0	0	0	0	0	0	1	1	0			Cryptosporidium_parvum	Q5CPU5|Q5CPU5_CRYPI	Q5CQX4|Q5CQX4_CRYPI	Q5CQT4|Q5CQT4_CRYPI	Q5CWS2|Q5CWS2_CRYPI	-	-	Q5CUF1|Q5CUF1_CRYPI	Q5CY42|Q5CY42_CRYPI	Q5CRZ5|Q5CRZ5_CRYPI	Q5CUV0|Q5CUV0_CRYPI	Q5CWP7|Q5CWP7_CRYPI	Q5CTS8|Q5CTS8_CRYPI	-	-	-	-	-	-	-	-	-
	Thalassiosira pseudonana	1	1	1	1	1	1	1	2	1	1	0	1	1	1	1	0	1	1	1	1	0	1	1	0			Thalassiosira_pseudonana	B8C3G0|B8C3G0_THAPS	B8BSU0|B8BSU0_THAPS	B8C4P3|B8C4P3_THAPS	B8C131|B8C131_THAPS	B8C1X4|B8C1X4_THAPS	B8CF72|B8CF72_THAPS	B8BV69|B8BV69_THAPS	B8BPV7|B8BPV7_THAPS;B8LD07|B8LD07_THAPS	B8BZC7|B8BZC7_THAPS	B8BWC7|B8BWC7_THAPS	-	B5YMK7|B5YMK7_THAPS	B8C187|B8C187_THAPS	B8BR17|B8BR17_THAPS	B8CE99|B8CE99_THAPS	-	B8C878|B8C878_THAPS	B8BRH4|B8BRH4_THAPS	B8C5M0|B8C5M0_THAPS	B8CDI3|B8CDI3_THAPS	-
SAR	Phytophthora infestans	1	1	10	2	1	1	1	2	1	1	1	1	1	1	1	1	1	4	1	1	1	1	1	1			Phytophthora_infestans	D0MQY8|D0MQY8_PHYIT	D0P1H4|D0P1H4_PHYIT	D0NZP6|D0NZP6_PHYIT;D0NZP7|D0NZP7_PHYIT;D0NZQ0|D0NZQ0_PHYIT;D0NTZ4|D0NTZ4_PHYIT;D0NZP9|D0NZP9_PHYIT;D0NTZ5|D0NTZ5_PHYIT;D0NZQ1|D0NZQ1_PHYIT;D0NZP8|D0NZP8_PHYIT;D0NTZ6|D0NTZ6_PHYIT;D0NZP5|D0NZP5_PHYIT	D0N3E1|D0N3E1_PHYIT;D0MY19|D0MY19_PHYIT	D0N3A9|D0N3A9_PHYIT	D0N3C0|D0N3C0_PHYIT	D0NUH9|D0NUH9_PHYIT	D0MRN2|D0MRN2_PHYIT;D0MY16|D0MY16_PHYIT	D0MTN6|D0MTN6_PHYIT	D0NH36|D0NH36_PHYIT	D0P432|D0P432_PHYIT	D0MR15|D0MR15_PHYIT	D0NQ69|D0NQ69_PHYIT	D0MT24|D0MT24_PHYIT	D0NFF1|D0NFF1_PHYIT	D0MZM3|D0MZM3_PHYIT	D0P1Q2|D0P1Q2_PHYIT	D0NX53|D0NX53_PHYIT;D0NX56|D0NX56_PHYIT;D0P1R3|D0P1R3_PHYIT;D0NWJ2|D0NWJ2_PHYIT	D0MRE6|D0MRE6_PHYIT	D0NGK2|D0NGK2_PHYIT	D0NT73|D0NT73_PHYIT
	Blastocystis homonis	2	4	2	5	0	1	0	2	0	1	1	1	1	0	1	1	0	0	1	1	0	0	0	1			Blastocystis_homonis	D8MBB0|D8MBB0_BLAHO;D8M7N1|D8M7N1_BLAHO	D8M315|D8M315_BLAHO;D8LZS7|D8LZS7_BLAHO;D8M316|D8M316_BLAHO;D8LV25|D8LV25_BLAHO	D8MAR4|D8MAR4_BLAHO;D8LWL9|D8LWL9_BLAHO	D8LWT4|D8LWT4_BLAHO;D8LWT5|D8LWT5_BLAHO;D8M4I6|D8M4I6_BLAHO;D8M4I5|D8M4I5_BLAHO;D8M2B2|D8M2B2_BLAHO	-	D8LXT4|D8LXT4_BLAHO	-	D8M8U9|D8M8U9_BLAHO;D8M8U8|D8M8U8_BLAHO	-	D8LYW6|D8LYW6_BLAHO	D8M8F2|D8M8F2_BLAHO	D8M5E6|D8M5E6_BLAHO	D8M7V9|D8M7V9_BLAHO	-	D8LWC2|D8LWC2_BLAHO	D8M0B7|D8M0B7_BLAHO	-	-	D8M580|D8M580_BLAHO	D8M6S9|D8M6S9_BLAHO	-
Archaeplastida	Galdieria sulphuraria	1	1	1	2	0	1	2	1	1	1	1	1	1	1	1	0	0	0	0	0	1	1	2	0			Galdieria_sulphuraria	M2XBK7|M2XBK7_GALSU	M2W5V5|M2W5V5_GALSU	M2Y547|M2Y547_GALSU	M2WWE5|M2WWE5_GALSU;M2X3K4|M2X3K4_GALSU	-	M2X1J7|M2X1J7_GALSU	M2Y679|M2Y679_GALSU;M2Y5V5|M2Y5V5_GALSU	M2WRY8|M2WRY8_GALSU	M2VVZ7|M2VVZ7_GALSU	M2W2H3|M2W2H3_GALSU	M2YAG8|M2YAG8_GALSU	M2Y6Z7|M2Y6Z7_GALSU	M2WV32|M2WV32_GALSU	M2VVA2|M2VVA2_GALSU	M2Y402|M2Y402_GALSU	-	-	-	-	-	M2XVI0|M2XVI0_GALSU
	Micromonas commoda	1	1	1	2	1	1	1	1	1	1	1	1	0	0	1	0	1	1	1	1	1	1	1	1			Micromonas_commoda	C1EGM6|C1EGM6_MICCC	C1DZE3|C1DZE3_MICCC	C1EFF9|C1EFF9_MICCC	C1E0Z6|C1E0Z6_MICCC;C1E297|C1E297_MICCC	C1E7S8|C1E7S8_MICCC	C1E3L3|C1E3L3_MICCC	C1FDZ8|C1FDZ8_MICCC	C1FDY4|C1FDY4_MICCC	C1EHM7|C1EHM7_MICCC	C1EEF9|C1EEF9_MICCC	C1EAC4|C1EAC4_MICCC	C1FIF4|C1FIF4_MICCC	-	-	C1DYZ8|C1DYZ8_MICCC	-	C1FF39|C1FF39_MICCC	C1EH77|C1EH77_MICCC	C1FFL7|C1FFL7_MICCC	C1EJ03|C1EJ03_MICCC	C1EBJ2|C1EBJ2_MICCC
	Ostreococcus tauri	1	1	2	2	1	1	1	1	1	1	1	1	1	1	1	0	0	1	0	0	1	1	1	1			Ostreococcus_tauri	A0A096PA20|A0A096PA20_OSTTA	A0A090N4J9|A0A090N4J9_OSTTA	A0A096PAT7|A0A096PAT7_OSTTA;A0A096PBQ5|A0A096PBQ5_OSTTA	A0A090M846|A0A090M846_OSTTA;A0A090M423|A0A090M423_OSTTA	A0A090MAZ6|A0A090MAZ6_OSTTA	Q01CT5|Q01CT5_OSTTA	A0A090MC11|A0A090MC11_OSTTA	A0A090MDL1|A0A090MDL1_OSTTA	A0A096P8A4|A0A096P8A4_OSTTA	Q00T18|Q00T18_OSTTA	A0A090N3V4|A0A090N3V4_OSTTA	A0A090N2V1|A0A090N2V1_OSTTA	A0A096P7U7|A0A096P7U7_OSTTA	A0A090M769|A0A090M769_OSTTA	A0A090N3M3|A0A090N3M3_OSTTA	-	-	A0A090M4D5|A0A090M4D5_OSTTA	-	-	Q01F80|Q01F80_OSTTA
	Physcomitrella patens	2	1	2	2	2	2	2	1	2	1	1	2	3	3	1	3	13	3	7	2	1	0	1	1			Physcomitrella_patens	A9SMW9|A9SMW9_PHYPA;A9STV3|A9STV3_PHYPA	A9ST26|A9ST26_PHYPA	A9RGR4|A9RGR4_PHYPA;A9TNP9|A9TNP9_PHYPA	A9U0H9|A9U0H9_PHYPA;A9SVA6|A9SVA6_PHYPA	A9SJL7|A9SJL7_PHYPA;A9T8X0|A9T8X0_PHYPA	A9SCH7|A9SCH7_PHYPA;A9S4S7|A9S4S7_PHYPA	A9S981|A9S981_PHYPA;A9SHA9|A9SHA9_PHYPA	A9SCH4|A9SCH4_PHYPA	A9T081|A9T081_PHYPA;A9RYT8|A9RYT8_PHYPA	A9SY28|A9SY28_PHYPA	A9SWT1|A9SWT1_PHYPA	A9SUD6|A9SUD6_PHYPA;A9RV23|A9RV23_PHYPA	A9SBT6|A9SBT6_PHYPA;A9RVG8|A9RVG8_PHYPA;A9SI01|A9SI01_PHYPA	A9S1F4|A9S1F4_PHYPA;A9RZZ5|A9RZZ5_PHYPA;A9RNH0|A9RNH0_PHYPA	A9RYA4|A9RYA4_PHYPA	A9SEB6|A9SEB6_PHYPA;A9REH7|A9REH7_PHYPA;A9S4P0|A9S4P0_PHYPA	A9TGT7|A9TGT7_PHYPA;A9TYU9|A9TYU9_PHYPA;A9T7C4|A9T7C4_PHYPA;A9SEA0|A9SEA0_PHYPA;A9S026|A9S026_PHYPA;A9RYU9|A9RYU9_PHYPA;A9SN89|A9SN89_PHYPA;A9SHU0|A9SHU0_PHYPA;A9RJG1|A9RJG1_PHYPA;A9RF66|A9RF66_PHYPA;A9SZG5|A9SZG5_PHYPA;A9SA36|A9SA36_PHYPA;A9S081|A9S081_PHYPA	A9RW79|A9RW79_PHYPA;A9TWA3|A9TWA3_PHYPA;A9TT19|A9TT19_PHYPA	A9TW88|A9TW88_PHYPA;A9TL91|A9TL91_PHYPA;A9TE18|A9TE18_PHYPA;A9TL23|A9TL23_PHYPA;A9SLE4|A9SLE4_PHYPA;A9TZY6|A9TZY6_PHYPA;A9SFD9|A9SFD9_PHYPA	A9T032|A9T032_PHYPA;A9S7S7|A9S7S7_PHYPA	A9TMR3|A9TMR3_PHYPA
	Arabidopsis thaliana	1	2	2	2	1	1	1	1	1	1	1	1	2	2	1	1	23	1	3	2	2	1	1	1			Arabidopsis_thaliana	F4JH69|F4JH69_ARATH	Q94KD3|VP52A_ARATH;Q9FVV6|VP52B_ARATH	F4I7Y2|VP53B_ARATH;Q0WQF4|VP53A_ARATH	F4JT76|VPS54_ARATH;Q8RXC2|Q8RXC2_ARATH	Q9FFF3|Q9FFF3_ARATH	F4JRR1|F4JRR1_ARATH	F4HQ84|F4HQ84_ARATH	Q8L838|COG4_ARATH	Q9C9V9|Q9C9V9_ARATH	Q6NMI3|Q6NMI3_ARATH	Q9FGN0|Q9FGN0_ARATH	Q84K25|Q84K25_ARATH	Q9SX85|SEC3A_ARATH;Q9SX86|SEC3B_ARATH	Q8S3U9|SEC5A_ARATH;F4HWE6|SEC5B_ARATH	Q94AI6|SEC6_ARATH	Q93YU5|SEC8_ARATH	Q9LQP9|Q9LQP9_ARATH;F4IIS8|F4IIS8_ARATH;Q9LIA2|Q9LIA2_ARATH;Q9FNR3|Q9FNR3_ARATH;Q9FFX6|Q9FFX6_ARATH;Q9LJH9|Q9LJH9_ARATH;Q9FY95|Q9FY95_ARATH;F4K8Y6|F4K8Y6_ARATH;Q8VY27|Q8VY27_ARATH;Q9FGH9|E70B1_ARATH;Q9FN91|Q9FN91_ARATH;Q9LMJ4|Q9LMJ4_ARATH;Q7XYW9|Q7XYW9_ARATH;Q9SIB0|Q9SIB0_ARATH;Q9SF50|Q9SF50_ARATH;F4KG58|F4KG58_ARATH;Q9SF51|Q9SF51_ARATH;F4KG57|F4KG57_ARATH;Q9SYG5|Q9SYG5_ARATH;O80625|O80625_ARATH;…	Q8RVQ5|SEC10_ARATH	Q9LTB0|EX84B_ARATH;Q9SY60|EX84C_ARATH;F4I4B6|EX84A_ARATH	F4JHH5|SC15B_ARATH;Q9LXX6|SC15A_ARATH	Q9STU3|MAG2_ARATH;Q8GXP1|MAG2L_ARATH
Discoba	Naegleria gruberi	1	1	2	3	1	1	1	1	1	0	0	0	1	2	1	2	1	1	2	1	0	1	0	0			Naegleria_gruberi	D2VF11|D2VF11_NAEGR	D2VVI3|D2VVI3_NAEGR	D2W175|D2W175_NAEGR;D2UZ49|D2UZ49_NAEGR	D2VPT5|D2VPT5_NAEGR;D2UXY6|D2UXY6_NAEGR;D2V0Z3|D2V0Z3_NAEGR	D2W2D1|D2W2D1_NAEGR	D2V7C9|D2V7C9_NAEGR	D2UZA5|D2UZA5_NAEGR	D2V3G5|D2V3G5_NAEGR	D2VB66|D2VB66_NAEGR	-	-	-	D2UYW8|D2UYW8_NAEGR	D2V8L9|D2V8L9_NAEGR;D2UXM5|D2UXM5_NAEGR	D2V311|D2V311_NAEGR	D2W0M8|D2W0M8_NAEGR;D2VIT0|D2VIT0_NAEGR	D2UX81|D2UX81_NAEGR	D2UYT3|D2UYT3_NAEGR	D2V845|D2V845_NAEGR;D2VGV1|D2VGV1_NAEGR	D2W2L7|D2W2L7_NAEGR	-
	Leishmania major	1	2	1	1	1	1	1	1	1	1	1	1	1	1	1	1	1	1	0	1	0	0	1	0			Leishmania_major	Q4QCI2|Q4QCI2_LEIMA	Q4Q9F6|Q4Q9F6_LEIMA;Q4Q2S9|Q4Q2S9_LEIMA	Q4QDE0|Q4QDE0_LEIMA	Q4Q0D9|Q4Q0D9_LEIMA	E9AC89|E9AC89_LEIMA	Q4Q0F6|Q4Q0F6_LEIMA	Q4Q1Q1|Q4Q1Q1_LEIMA	Q4QJE2|Q4QJE2_LEIMA	Q4Q4V3|Q4Q4V3_LEIMA	Q4Q3H1|Q4Q3H1_LEIMA	Q4Q946|Q4Q946_LEIMA	Q4Q7X2|Q4Q7X2_LEIMA	Q4QI54|Q4QI54_LEIMA	Q4QFW2|Q4QFW2_LEIMA	E9AD78|E9AD78_LEIMA	Q4QC41|Q4QC41_LEIMA	E9AFY5|E9AFY5_LEIMA	Q4QBA0|Q4QBA0_LEIMA	-	Q4QH64|Q4QH64_LEIMA	-
	Trypanosoma brucei	1	1	1	1	1	1	1	1	1	1	2	1	2	1	1	1	1	1	1	1	0	0	1	0			Trypanosoma_brucei	Q38C30|Q38C30_TRYB2	Q57WP2|Q57WP2_TRYB2	Q387V9|Q387V9_TRYB2	Q38AB2|Q38AB2_TRYB2	Q586L0|Q586L0_TRYB2	Q383M1|Q383M1_TRYB2	Q38AZ0|Q38AZ0_TRYB2	D6XJQ7|D6XJQ7_TRYB2	Q381A1|Q381A1_TRYB2	Q38BW6|Q38BW6_TRYB2	Q57U09|Q57U09_TRYB2;Q57U15|Q57U15_TRYB2	Q383F8|Q383F8_TRYB2	Q57ZX4|Q57ZX4_TRYB2;Q38CC8|Q38CC8_TRYB2	Q57X65|Q57X65_TRYB2	Q386Z3|Q386Z3_TRYB2	Q38CI3|Q38CI3_TRYB2	-	Q57XD1|Q57XD1_TRYB2	-	Q384V9|Q384V9_TRYB2	-
	Bodo saltans	1	2	1	2	0	1	1	1	1	2	1	1	1	1	1	2	1	1	0	1	0	0	1	0			Bodo_saltans	A0A0S4IYD1|A0A0S4IYD1_BODSA	A0A0S4JNN4|A0A0S4JNN4_BODSA;A0A0S4JX74|A0A0S4JX74_BODSA	A0A0S4J071|A0A0S4J071_BODSA	A0A0S4JW41|A0A0S4JW41_BODSA;A0A0S4KHU7|A0A0S4KHU7_BODSA	-	A0A0S4KJK4|A0A0S4KJK4_BODSA	A0A0S4J053|A0A0S4J053_BODSA	A0A0S4IPR3|A0A0S4IPR3_BODSA	A0A0S4JUU7|A0A0S4JUU7_BODSA	A0A0S4KIU4|A0A0S4KIU4_BODSA;A0A0S4KHN8|A0A0S4KHN8_BODSA	A0A0S4KLS7|A0A0S4KLS7_BODSA	A0A0S4IRC0|A0A0S4IRC0_BODSA	A0A0S4IPA7|A0A0S4IPA7_BODSA	A0A0S4IW59|A0A0S4IW59_BODSA	A0A0S4JGX2|A0A0S4JGX2_BODSA	A0A0S4JPF1|A0A0S4JPF1_BODSA;A0A0S4JL47|A0A0S4JL47_BODSA	A0A0S4JQA4|A0A0S4JQA4_BODSA	A0A0S4IRR2|A0A0S4IRR2_BODSA	-	A0A0S4JSF8|A0A0S4JSF8_BODSA	-
Amoebozoa	Entamoeba histolytica	2	1	2	2	0	1	1	2	0	0	0	1	1	1	1	1	1	2	0	1	0	0	0	0			Entamoeba_histolytica	C4M2W7|C4M2W7_ENTHI;C4M7M3|C4M7M3_ENTHI	C4M5S1|C4M5S1_ENTHI	C4M183|C4M183_ENTHI;C4LXM2|C4LXM2_ENTHI	C4M709|C4M709_ENTHI;B1N4F3|B1N4F3_ENTHI	-	C4LZD8|C4LZD8_ENTHI	C4M906|C4M906_ENTHI	C4LY13|C4LY13_ENTHI;C4MAZ4|C4MAZ4_ENTHI	-	-	-	C4M9V3|C4M9V3_ENTHI	C4LT29|C4LT29_ENTHI	B1N351|B1N351_ENTHI	C4M5A1|C4M5A1_ENTHI	C4M477|C4M477_ENTHI	C4LW49|C4LW49_ENTHI	C4M6G1|C4M6G1_ENTHI;C4M2L5|C4M2L5_ENTHI	-	C4LVV5|C4LVV5_ENTHI	-
	Dictyostelium discoideum	1	3	1	3	1	1	1	2	1	1	1	1	1	1	1	1	1	1	1	1	1	1	1	1			Dictyostelium_discoideum	Q54KG3|VPS51_DICDI	Q86HF6|Q86HF6_DICDI;Q54BQ6|Q54BQ6_DICDI;Q54BB5|Q54BB5_DICDI	Q54MJ6|Q54MJ6_DICDI	Q559A5|Q559A5_DICDI;Q54MU4|Q54MU4_DICDI;Q54NV0|Q54NV0_DICDI	Q54ZB3|COG1_DICDI	Q54UC2|COG2_DICDI	Q54TT4|COG3_DICDI	Q55FT5|COG4_DICDI;Q54C87|Q54C87_DICDI	Q54HE0|COG5_DICDI	Q54CT0|COG6_DICDI	Q54LC8|COG7_DICDI	Q55BB8|COG8_DICDI	Q54NV1|EXOC1_DICDI	Q54VX5|EXOC2_DICDI	Q54BP6|EXOC3_DICDI	Q54P76|EXOC4_DICDI	Q558Z9|EXOC7_DICDI	B0G163|EXOC5_DICDI	Q54VZ8|EXOC8_DICDI	Q54B27|EXOC6_DICDI	Q55CJ0|Q55CJ0_DICDI
Choanoflagellata	Monosiga brevicollis	0	1	1	2	1	1	1	1	1	1	1	1	1	1	0	1	1	1	1	1	0	1	1	0			Monosiga_brevicollis	-	A9V9B2|A9V9B2_MONBE	A9V3W0|A9V3W0_MONBE	A9UVF0|A9UVF0_MONBE;A9UWZ5|A9UWZ5_MONBE	A9UXF1|A9UXF1_MONBE	A9V223|A9V223_MONBE	A9UTG6|A9UTG6_MONBE	A9UNZ8|A9UNZ8_MONBE	A9USF8|A9USF8_MONBE	A9V8J1|A9V8J1_MONBE	A9V6I0|A9V6I0_MONBE	A9UQD3|A9UQD3_MONBE	A9UYE4|A9UYE4_MONBE	A9V450|A9V450_MONBE	-	A9UTB4|A9UTB4_MONBE	A9VCJ3|A9VCJ3_MONBE	A9UUC4|A9UUC4_MONBE	A9VCL3|A9VCL3_MONBE	A9V537|A9V537_MONBE	-
Fungi	Cryptococcus neoformans	1	1	1	1	1	1	1	1	1	1	1	1	1	1	1	1	1	2	1	1	1	1	1	1			Cryptococcus_neoformans	Q5KKF4|Q5KKF4_CRYNJ	Q5KDW7|Q5KDW7_CRYNJ	Q5KPC1|Q5KPC1_CRYNJ	Q5KJA8|Q5KJA8_CRYNJ	Q5KJF4|Q5KJF4_CRYNJ	Q5K8I4|Q5K8I4_CRYNJ	Q5KGH4|Q5KGH4_CRYNJ	Q5K7R1|Q5K7R1_CRYNJ	A0A0S2LIL5|A0A0S2LIL5_CRYNJ	P0CM80|COG6_CRYNJ	Q5KEP4|Q5KEP4_CRYNJ	Q5KCL9|Q5KCL9_CRYNJ	Q5K9I2|Q5K9I2_CRYNJ	Q5KNA8|Q5KNA8_CRYNJ	Q5K9B3|Q5K9B3_CRYNJ	Q5KCN6|Q5KCN6_CRYNJ	Q5KMS6|Q5KMS6_CRYNJ	Q5KJ89|Q5KJ89_CRYNJ;Q5KBM2|Q5KBM2_CRYNJ	P0CN62|EXO84_CRYNJ	Q5KPL0|Q5KPL0_CRYNJ	Q5KM88|Q5KM88_CRYNJ
	Saccharomyces cerevisiae	1	1	1	1	1	1	1	1	1	1	1	1	1	1	1	1	1	2	1	1	1	1	1	1			Saccharomyces_cerevisiae	P36116|VPS51_YEAST	P39904|VPS52_YEAST	P47061|VPS53_YEAST	Q12071|VPS54_YEAST	P53079|COG1_YEAST	P53271|COG2_YEAST	P40094|COG3_YEAST	Q06096|COG4_YEAST	P53951|COG5_YEAST	P53959|COG6_YEAST	P53195|COG7_YEAST	Q04632|COG8_YEAST	P33332|SEC3_YEAST	P89102|SEC5_YEAST	P32844|SEC6_YEAST	P32855|SEC8_YEAST	P19658|EXO70_YEAST	Q06245|SEC10_YEAST;P39531|RCY1_YEAST	P38261|EXO84_YEAST	P22224|SEC15_YEAST	P33891|TIP20_YEAST
	Schizosaccharomyces pombe	1	1	1	1	1	1	1	1	1	1	0	1	1	1	1	1	1	2	1	1	1	0	1	1			Schizosaccharomyces_pombe	O14146|VPS51_SCHPO	Q9UST3|VPS52_SCHPO	P87129|VPS53_SCHPO	O14093|VPS54_SCHPO	Q9UTL1|COG1_SCHPO	O59705|COG2_SCHPO	Q9Y7Z4|COG3_SCHPO	O74990|COG4_SCHPO	O42962|COG5_SCHPO	O94677|COG6_SCHPO	-	Q96WW5|COG8_SCHPO	Q10324|YD6C_SCHPO	O94598|SEC5_SCHPO	O74846|SEC6_SCHPO	O74562|SEC8_SCHPO	Q10339|EXO70_SCHPO	O74854|POF6_SCHPO;O13705|SEC10_SCHPO	O14226|EXO84_SCHPO	O75006|SEC15_SCHPO	Q9C0W8|TIP20_SCHPO
	Gibberella fujikuroi	1	1	1	1	1	1	1	2	1	1	1	1	1	1	1	1	1	2	1	1	1	1	1	1			Gibberella_fujikuroi	S0DY19|S0DY19_GIBF5	S0ECQ4|S0ECQ4_GIBF5	S0DQ84|S0DQ84_GIBF5	S0DU49|S0DU49_GIBF5	S0E9B5|S0E9B5_GIBF5	S0DWF7|S0DWF7_GIBF5	S0DXR8|S0DXR8_GIBF5	S0DJG7|S0DJG7_GIBF5;S0E9C5|S0E9C5_GIBF5	S0E441|S0E441_GIBF5	S0DYA5|S0DYA5_GIBF5	S0DJY0|S0DJY0_GIBF5	S0DIC0|S0DIC0_GIBF5	S0DQA5|S0DQA5_GIBF5	S0DPG9|S0DPG9_GIBF5	S0DXN8|S0DXN8_GIBF5	S0DWU8|S0DWU8_GIBF5	S0EBU7|S0EBU7_GIBF5	S0DSZ3|S0DSZ3_GIBF5;S0DIR3|S0DIR3_GIBF5	S0DNY1|S0DNY1_GIBF5	S0E2I4|S0E2I4_GIBF5	S0E3P4|S0E3P4_GIBF5
	Penicillium rubens	1	1	1	1	1	1	1	1	1	1	1	1	1	1	1	1	1	2	1	1	1	1	1	1			Penicillium_rubens	B6HH57|B6HH57_PENRW	B6H7X3|B6H7X3_PENRW	B6H922|B6H922_PENRW	B6HJW4|B6HJW4_PENRW	B6HDN5|B6HDN5_PENRW	B6HK70|B6HK70_PENRW	B6H4M4|B6H4M4_PENRW	B6HSP5|B6HSP5_PENRW	B6GY40|B6GY40_PENRW	B6HSN7|B6HSN7_PENRW	B6H2L8|B6H2L8_PENRW	B6GXS1|B6GXS1_PENRW	B6H8P0|B6H8P0_PENRW	B6HH57|B6HH57_PENRW;B6H4U1|B6H4U1_PENRW	B6HST4|B6HST4_PENRW	B6HQC8|B6HQC8_PENRW	B6HHB1|B6HHB1_PENRW	B6HTS6|B6HTS6_PENRW;B6H6Z2|B6H6Z2_PENRW	B6HML2|B6HML2_PENRW	B6GY79|B6GY79_PENRW	B6H3T6|B6H3T6_PENRW
Metazoa	Caenorhabditis elegans	1	1	1	1	1	1	1	1	1	1	0	1	1	1	1	1	1	1	1	1	0	1	1	2			Caenorhabditis_elegans	O01839|VPS51_CAEEL	G5EFV8|VPS52_CAEEL	P34561|VPS53_CAEEL	Q22639|VPS54_CAEEL	G5EE66|G5EE66_CAEEL	Q21444|COG2_CAEEL	Q6AW08|Q6AW08_CAEEL	Q95XZ0|COG4_CAEEL	P91151|P91151_CAEEL	Q21270|COG6_CAEEL	-	O44502|COG8_CAEEL	Q20678|EXOC1_CAEEL	Q22706|EXOC2_CAEEL	Q19262|EXOC3_CAEEL	Q9XWS2|EXOC4_CAEEL	P91149|P91149_CAEEL	Q18406|EXOC5_CAEEL	Q95Q35|Q95Q35_CAEEL	Q18286|EXOC6_CAEEL	-
	Drosophila melanogaster	1	1	1	2	1	1	1	1	1	1	1	1	1	1	1	1	1	1	1	1	1	1	1	0			Drosophila_melanogaster	Q8MSY4|VPS51_DROME	Q9VMQ8|Q9VMQ8_DROME	Q9VQY8|Q9VQY8_DROME	A1ZAY8|A1ZAY8_DROME;Q9VLC0|VPS54_DROME	Q9VGC3|COG1_DROME	Q9VF78|COG2_DROME	Q961G1|COG3_DROME	Q95TN4|COG4_DROME	Q9VJD3|COG5_DROME	Q9V564|COG6_DROME	Q9VAD6|COG7_DROME	Q9VKH0|COG8_DROME	Q9VVG4|EXOC1_DROME	Q9VQQ9|EXOC2_DROME	Q9V8K2|EXOC3_DROME	Q9VNH6|EXOC4_DROME	Q9VSJ8|EXOC7_DROME	Q9XTM1|EXOC5_DROME	Q7KRZ3|Q7KRZ3_DROME	Q9VDE6|EXOC6_DROME	Q9VS46|RINT1_DROME
	Danio rerio	1	1	1	3	1	1	1	1	1	1	1	1	1	1	8	1	1	1	1	2	1	1	2	1			Danio_rerio	Q155U0|VPS51_DANRE	A0A0R4IY52|A0A0R4IY52_DANRE	E7FAG0|E7FAG0_DANRE	Q1LUH6|Q1LUH6_DANRE;A0A0R4IA59|A0A0R4IA59_DANRE;F1R0A4|F1R0A4_DANRE	A0A0R4IXT6|A0A0R4IXT6_DANRE	Q6ZM82|Q6ZM82_DANRE	A0A0R4IW43|A0A0R4IW43_DANRE	Q29RB1|Q29RB1_DANRE	F6NMG5|F6NMG5_DANRE	A0A0R4IL67|A0A0R4IL67_DANRE	F1RBH5|F1RBH5_DANRE	F1R2K6|F1R2K6_DANRE	A3KPP9|A3KPP9_DANRE	Q5RGD7|Q5RGD7_DANRE	F1RDH8|F1RDH8_DANRE;Q5RG40|Q5RG40_DANRE;A0A0R4IIR8|A0A0R4IIR8_DANRE;A0A0R4IDP6|A0A0R4IDP6_DANRE;B0V0Y6|B0V0Y6_DANRE;B8JJU3|B8JJU3_DANRE;E7EY52|E7EY52_DANRE;A2AV37|EX3L1_DANRE	Q5TYY2|Q5TYY2_DANRE	E7FC72|E7FC72_DANRE	B0BLY0|B0BLY0_DANRE	F1QE13|F1QE13_DANRE	A0A0R4IEA2|A0A0R4IEA2_DANRE;E7FGR3|E7FGR3_DANRE	Q5RGZ9|Q5RGZ9_DANRE
	Homo sapiens	1	1	1	2	1	1	1	1	1	1	1	2	1	1	6	1	1	1	1	2	1	1	1	1			Homo_sapiens	Q9UID3|VPS51_HUMAN	Q8N1B4|VPS52_HUMAN	Q5VIR6|VPS53_HUMAN	Q9P1Q0|VPS54_HUMAN;Q96JG6|VPS50_HUMAN	Q8WTW3|COG1_HUMAN	Q14746|COG2_HUMAN	Q96JB2|COG3_HUMAN	Q9H9E3|COG4_HUMAN	Q9UP83|COG5_HUMAN	Q9Y2V7|COG6_HUMAN	P83436|COG7_HUMAN	Q96MW5|COG8_HUMAN;H3BMQ9|H3BMQ9_HUMAN	Q9NV70|EXOC1_HUMAN	Q96KP1|EXOC2_HUMAN	Q86VI1|EX3L1_HUMAN;O60645|EXOC3_HUMAN;A0A1C7CYX0|A0A1C7CYX0_HUMAN;Q2M3D2|EX3L2_HUMAN;Q17RC7|EX3L4_HUMAN;Q03169|TNAP2_HUMAN	Q96A65|EXOC4_HUMAN	Q9UPT5|EXOC7_HUMAN	O00471|EXOC5_HUMAN	Q8IYI6|EXOC8_HUMAN	Q8TAG9|EXOC6_HUMAN;Q9Y2D4|EXC6B_HUMAN	Q6NUQ1|RINT1_HUMAN
[truncated: 3 more columns]
