# Supplementary material for: Homology and Modular Evolution of CATCHR at the Origin of the Eukaryotic Endomembrane System
Source: Genome Biol Evol. 2021 Jun 1;13(7):evab125. doi: 10.1093/gbe/evab125 (PMC8290106; doi:10.1093/gbe/evab125)
Supplement: evab125_Supplementary_Data [file evab125_supplementary_data.zip › CATCHR_Table2_PDBstructure.xlsx]

## Sheet: Supplementary Table 1
List of the CATCHR subunits, and their structurally related and unrelated proteins that were used in structural comparisons.
Protein Name	Label	PDB code	Chain	Species
Unconventional myosin-Vc	MYOVC	4l8t	A	Homo sapiens
Myosin-2	MYO2	2f6h	X	Saccharomyces cerevisiae
Myosin-4	MYO4	4ll6	A	Saccharomyces cerevisiae S288C
Cullin-5	CULL5	2wzk	A	Mus musculus
Cullin-3	CULL3	4eoz	B	Homo sapiens
Cullin-4B	CULL4B	4a64	A	Homo sapiens
Sso1 protein	SSO1	1fio	A	Saccharomyces cerevisiae
UNC-45 protein, SD10334p	UNC45	3now	A	Drosophila melanogaster
Protein unc-13 homolog A	UNC13	4y21	A	Rattus norvegicus
Tumor necrosis factor alpha-induced protein 2	MSEC	5b86	A	Mus musculus
Nucleoporin NIC96	NIC96	5hb3	A	Chaetomium thermophilum var. thermophilum DSM 1495
Nucleoporin NUP170	NUP170	5haz	A	Chaetomium thermophilum var. thermophilum DSM 1495
Exocyst complex component EXO70A1	EXO70	4rl5	A	Arabidopsis thaliana
Cog5	COG5	4u6u	B	Kluyveromyces lactis
Vacuolar protein sorting-associated protein 54	VPS54	3n1b	A	Mus musculus
Conserved oligomeric Golgi complex subunit 2	COG2	2jqq	A	Saccharomyces cerevisiae
Exocyst complex component EXO84	EXO84	2d2s	A	Mus musculus
Exocyst complex component Sec15	SEC15	2a2f	X	Drosophila melanogaster
Dsl1	DSL1	3k8p	C	Kluyveromyces lactis
Vacuolar protein sorting-associated protein 53	VPS53	3ns4	A	Saccharomyces cerevisiae
Uncharacterized protein	SEC10	5h11	A	Danio rerio
Protein transport protein TIP20	TIP20	3fhn	A	Saccharomyces cerevisiae
CoG4	COG4	3hr0	A	Homo sapiens
Exocyst complex component SEC6	SEC6	2fji	A	Saccharomyces cerevisiae

## Sheet: Supplementary Table 2
List of sub-structures of the CATCHR subunits classified according to their positions in the structures.
Protein Name	PDB code and chain id	Position	Total length	Start-end positions	Species
Sec10	5h11,A	N	708	195-343	Danio rerio
Tip20	3fhn,A	N	701	5-357	Saccharomyces cerevisiae
Exo70	2b1e,A	N	564	67-361	Saccharomyces cerevisiae
Dsl1	3etu,A	N	754	37-355	Saccharomyces cerevisiae
Sec10	5h11,A	C	708	344-708	Danio rerio
Cog5	4u6u,B	N	390	105-387	Kluyveromyces lactis
Cog2	2jqq,A	N	262	109-262	Saccharomyces cerevisiae
Tip20	3fhn,A	C	701	358-701	Saccharomyces cerevisiae
Exo70	2b1e,A	C	564	362-623	Saccharomyces cerevisiae
Dsl1	3k8p,C	C	686	332-686	Kluyveromyces lactis
Exo84	2d2s,A	N	753	525-753	Saccharomyces cerevisiae
Sec6	2fji,1	C	805	411-805	Saccharomyces cerevisiae
Vps53	3ns4,A	C	822	554-822	Saccharomyces cerevisiae
Cog4	3hr0,A	C	785	525-785	Homo sapiens
Vps54	3n1b,A	C	977	836-974	Mus musculus
Sec15	2a2f,X	C	766	382-699	Drosophila melanogaster
N and C correspond to N-terminal and C-terminal, respectively.
